# Supplementary material for: Finite element simulation study on vertical bearing characteristics of single pile with ram-compacted bearing sphere
Source: PLoS One. 2023 Sep 21;18(9):e0291719. doi: 10.1371/journal.pone.0291719 (PMC10513323; doi:10.1371/journal.pone.0291719)
Supplement: S1 Data — (ZIP) [file pone.0291719.s001.zip]

Archive with 14 entries (11 files):
- The values used to build graphs/
- The values used to build graphs/Axial force and lateral frictional resistance/
- The values used to build graphs/Axial force and lateral frictional resistance/Fig 8.ú¿a)ZC1.xlsx
- The values used to build graphs/Axial force and lateral frictional resistance/Fig 8.ú¿b)ZC2.xlsx
- The values used to build graphs/Axial force and lateral frictional resistance/Fig 8.ú¿c)ZC3.xlsx
- The values used to build graphs/Axial force and lateral frictional resistance/Fig 8.ú¿d)ZC4.xlsx
- The values used to build graphs/Axial force and lateral frictional resistance/Fig 8.ú¿e)ZC5.xlsx
- The values used to build graphs/Axial force and lateral frictional resistance/Fig 8.ú¿f)ZC6.xlsx
- The values used to build graphs/Axial force and lateral frictional resistance/Regarding Tables 5 and 6.docx
- The values used to build graphs/Axial force and lateral frictional resistance/Table 4.The axial force and lateral friction corresponding to the ultimate bearing capacity.xlsx
- The values used to build graphs/Related to Q-s curve/
- The values used to build graphs/Related to Q-s curve/Fig 10 and Table8. RBS diameter.xlsx
- The values used to build graphs/Related to Q-s curve/Fig 11 and Table9. Pile diameter.xlsx
- The values used to build graphs/Related to Q-s curve/Fig 9 and Table7. Pile length.xlsx
