# Supplementary material for: Finite element simulation study on vertical bearing characteristics of single pile with ram-compacted bearing sphere
Source: PLoS One. 2023 Sep 21;18(9):e0291719. doi: 10.1371/journal.pone.0291719 (PMC10513323; doi:10.1371/journal.pone.0291719)
Supplement: S1 Data — (ZIP) [file pone.0291719.s001.zip › The values used to build graphs/Axial force and lateral frictional resistance/Fig 8.ú¿a)ZC1.xlsx]

## Sheet: Sheet1
			depth	axial force
			-0.5	500	1000	1200	1400
			-1	498.997	998.1	1198	1398
			-1.5	496.535	994.8	1194	1394
			-2	492.615	989.8	1189	1388
			-2.5	487.144	982.9	1181	1380
			-3	480.215	974.3	1172	1371
			-3.5	472.648	963.7	1161	1359
			-4	444.384	930.1	1140	1349
			Side friction	55.6163	69.9	60	51
			Proportion	0.111233	0.0699	0.05	0.0364286
