# Supplementary material for: Finite element simulation study on vertical bearing characteristics of single pile with ram-compacted bearing sphere
Source: PLoS One. 2023 Sep 21;18(9):e0291719. doi: 10.1371/journal.pone.0291719 (PMC10513323; doi:10.1371/journal.pone.0291719)
Supplement: S1 Data — (ZIP) [file pone.0291719.s001.zip › The values used to build graphs/Axial force and lateral frictional resistance/Fig 8.ú¿b)ZC2.xlsx]

## Sheet: Sheet1
			depth	axial force
			-0.5	500	1000	1200	1400	1600	1800
			-1	499.165	999	1198	1398	1599	1798
			-1.5	496.66	996.3	1195	1395	1595	1795
			-2	492.695	991.8	1191	1390	1590	1789
			-2.5	489.251	985.5	1184	1384	1584	1782
			-3	487.372	977.6	1176	1375	1575	1774
			-3.5	486.746	967.8	1166	1365	1564	1763
			-4	485.598	955.9	1154	1352	1551	1749
			-4.5	482.05	944.9	1141	1339	1537	1734
			-5	479.023	933.7	1130	1326	1524	1720
			-5.5	477.458	920.8	1116	1312	1509	1705
			-6	456.481	869.2	1070	1280	1493	1701
			Side friction	43.5191	130.8	130	120	107	99
			Proportion	0.0870382	0.1308	0.108333	0.0857143	0.066875	0.055
