# Supplementary material for: Finite element simulation study on vertical bearing characteristics of single pile with ram-compacted bearing sphere
Source: PLoS One. 2023 Sep 21;18(9):e0291719. doi: 10.1371/journal.pone.0291719 (PMC10513323; doi:10.1371/journal.pone.0291719)
Supplement: S1 Data — (ZIP) [file pone.0291719.s001.zip › The values used to build graphs/Axial force and lateral frictional resistance/Fig 8.ú¿c)ZC3.xlsx]

## Sheet: Sheet1
			depth	axial force
			-0.5	500	1000	1200	1400	1600	1800	2000
			-1	499.1	999	1199	1399	1599	1798	1999
			-1.5	496.6	996.1	1196	1396	1596	1797	1996
			-2	492.4	991.6	1192	1391	1591	1792	1991
			-2.5	486.7	985.4	1185	1385	1585	1785	1984
			-3	481.3	977.6	1177	1377	1577	1777	1976
			-3.5	476.8	968	1168	1367	1567	1767	1966
			-4	472.9	956.9	1157	1356	1555	1755	1954
			-4.5	469.3	944	1143	1342	1542	1742	1940
			-5	464.6	928.9	1128	1327	1526	1726	1924
			-5.5	457.9	916.6	1115	1314	1512	1711	1909
			-6	450.6	903.9	1102	1300	1498	1697	1894
			-6.5	443.5	890.1	1088	1285	1483	1681	1877
			-7	437.1	875	1072	1269	1466	1664	1859
			-7.5	432	858	1055	1251	1447	1644	1840
			-8	405.7	788.2	979.3	1177	1381	1591	1803
			Side friction	94.3	211.8	220.7	223	219	209	197
			Proportion	0.1886	0.2118	0.183917	0.159286	0.136875	0.116111	0.0985
