# Supplementary material for: Finite element simulation study on vertical bearing characteristics of single pile with ram-compacted bearing sphere
Source: PLoS One. 2023 Sep 21;18(9):e0291719. doi: 10.1371/journal.pone.0291719 (PMC10513323; doi:10.1371/journal.pone.0291719)
Supplement: S1 Data — (ZIP) [file pone.0291719.s001.zip › The values used to build graphs/Axial force and lateral frictional resistance/Fig 8.ú¿d)ZC4.xlsx]

## Sheet: Sheet1
				depth	axial force
				-0.5	500	1000	1200	1400	1600	1800	2000	2200	2400									-500.1	500.1
				-1	498.601	999	1199	1399	1599	1799	1999	2198	2398									-499.6	499.6
				-1.5	496.103	996.3	1197	1396	1596	1796	1996	2195	2395									-497.6	497.6
				-2	491.908	991.9	1192	1392	1592	1792	1992	2192	2391									-496	496
				-2.5	486.213	985.8	1186	1385	1585	1785	1985	2186	2384									-495.7	495.7
				-3	480.819	978.1	1178	1377	1578	1777	1977	2178	2376									-496.7	496.7
				-3.5	476.323	968.7	1169	1368	1568	1768	1968	2168	2366									-499.5	499.5
				-4	472.427	958.7	1157	1357	1557	1756	1956	2156	2355									-503.7	503.7
				-4.5	468.831	950.4	1145	1344	1543	1743	1943	2143	2341									-509.3	509.3
				-5	464.135	939.4	1129	1328	1528	1727	1927	2127	2325									-514.6	514.6
				-5.5	457.442	926.7	1117	1315	1515	1714	1913	2113	2311									-516.3	516.3
				-6	450.149	913.8	1104	1302	1501	1700	1899	2099	2297									-518.1	518.1
				-6.5	442.057	899.5	1089	1287	1486	1685	1884	2083	2281									-520.6	520.6
				-7	434.663	884.2	1073	1271	1470	1668	1867	2066	2263									-524	524
				-7.5	426.568	869.1	1056	1254	1452	1650	1848	2047	2244									-528.5	528.5
				-8	423.8	854.9	1038	1235	1433	1630	1828	2026	2223									-534.1	534.1
				-8.5	420.2	841.9	1018.5	1215	1412	1609	1806	2004	2200									-540.8	540.8
				-9	417.3	830.6	997.9	1193	1390	1586	1783	1980	2175									-549.1	549.1
				-9.5	414.2	821.5	975.7	1169	1365	1561	1757	1953	2148									-559.4	559.4
				-10	401.4	776.8	909.1	1092	1293	1501	1715	1931	2138									-544.4	544.4
																						-646.4	646.4
				Side friction	98.6	223.2	290.9	308	307	299	285	269	262
				Proportion	0.1972	0.2232	0.242417	0.22	0.191875	0.166111	0.1425	0.122273	0.109167
