# Supplementary material for: Finite element simulation study on vertical bearing characteristics of single pile with ram-compacted bearing sphere
Source: PLoS One. 2023 Sep 21;18(9):e0291719. doi: 10.1371/journal.pone.0291719 (PMC10513323; doi:10.1371/journal.pone.0291719)
Supplement: S1 Data — (ZIP) [file pone.0291719.s001.zip › The values used to build graphs/Axial force and lateral frictional resistance/Fig 8.ú¿e)ZC5.xlsx]

## Sheet: Sheet1
		depth	axial force
		-0.5	500	1000	1200	1400	1600	1800	2000	2200	2400
		-1	499.648	998.995	1198.93	1398.99	1599	1799	1999	2199	2398
		-1.5	498.601	996.28	1195.73	1395.96	1595.98	1795.99	1996	2196	2395
		-2	496.103	991.957	1190.38	1390.92	1590.96	1790.97	1991	2191	2391
		-2.5	492.908	985.924	1183.97	1384.86	1584.93	1784.96	1985	2185	2384
		-3	487.213	978.283	1175.42	1376.78	1576.9	1776.94	1977	2177	2376
		-3.5	483.675	969.938	1165.81	1367.7	1567.86	1766.91	1967	2167	2367
		-4	480.819	963.704	1155.12	1356.6	1555.81	1755.88	1956	2156	2355
		-4.5	476.323	958.878	1145.5	1342.47	1542.75	1742.84	1943	2143	2342
		-5	472.427	952.644	1132.68	1327.33	1527.68	1727.8	1927	2127	2326
		-5.5	469.831	941.585	1118.79	1314.2	1514.63	1713.76	1914	2114	2313
		-6	466.135	930.123	1104.9	1301.08	1501.57	1700.72	1900	2100	2299
		-6.5	463.9	918.962	1089.94	1285.94	1486.5	1685.68	1885	2082	2284
		-7	461.2	908.606	1072.84	1269.79	1470.43	1669.64	1869	2068	2267
		-7.5	459.8	898.954	1057.13	1252.63	1452.35	1651.59	1851	2050	2249
		-8	457.442	890.006	1042.07	1233.45	1433.27	1632.53	1832	2031	2229
		-8.5	455.2	882.264	1028.28	1213.27	1413.18	1611.48	1811	2010	2208
		-9	452.7	875.025	1014.92	1191.06	1391.09	1589.42	1789	1987	2185
		-9.5	450.149	868.892	1002.74	1168.85	1367.98	1566.35	1765	1963	2161
		-10	447.6	863.865	991.523	1143.62	1342.88	1540.28	1739	1937	2134
		-10.5	443.057	860.145	981.692	1117.38	1316.76	1513.2	1711	1909	2105
		-11	439.663	857.933	973.571	1091.13	1288.64	1485.13	1682	1879	2075
		-11.5	435.668	857.229	966.625	1061.86	1258.51	1454.04	1651	1847	2042
		-12	417	816.811	915.548	986.864	1172.13	1371.81	1578	1787	1997
		Side friction	83	183.189	284.452	413.136	427.872	428.189	422	403	0
		Proportion	0.166	0.183189	0.237044	0.295097	0.26742	0.237883	0.211	0.167917	#DIV/0!
