# Supplementary material for: Finite element simulation study on vertical bearing characteristics of single pile with ram-compacted bearing sphere
Source: PLoS One. 2023 Sep 21;18(9):e0291719. doi: 10.1371/journal.pone.0291719 (PMC10513323; doi:10.1371/journal.pone.0291719)
Supplement: S1 Data — (ZIP) [file pone.0291719.s001.zip › The values used to build graphs/Axial force and lateral frictional resistance/Fig 8.ú¿f)ZC6.xlsx]

## Sheet: Sheet1
		depth	axial force
		-0.5	500	999.4	1200	1400	1600	1800	2000	2200	2400
		-1	499.728	998.6	1199	1399	1600	1799	1999	2199	2399
		-1.5	499.932	996	1197	1397	1596.99	1796	1996	2196	2396
		-2	498.469	991.7	1192	1392	1591.97	1792	1992	2191	2392
		-2.5	497.006	985.8	1186	1386	1585.95	1785	1986	2185	2385
		-3	493.065	978.8	1179	1378	1577.92	1778	1978	2177	2377
		-3.5	489.615	973.2	1169	1368	1567.88	1768	1968	2168	2368
		-4	486.662	969.6	1161	1357	1556.84	1757	1957	2156	2356
		-4.5	481.514	967.6	1154	1344	1543.79	1743	1943	2143	2343
		-5	476.034	964.3	1145	1329	1528.73	1728	1928	2128	2328
		-5.5	471.554	956.9	1133	1316	1515.68	1715	1915	2114	2314
		-6	467.074	949.1	1120	1303	1501.63	1702	1902	2101	2301
		-6.5	462.302	941.9	1107	1288	1487.58	1687	1887	2086	2286
		-7	458.839	935.5	1095	1273	1471.52	1671	1871	2070	2270
		-7.5	456.376	930.2	1083	1256	1453.45	1653	1853	2052	2252
		-8	453.913	928.9	1073	1237	1435.38	1634	1834	2033	2233
		-8.5	450.45	927	1064	1219	1415.31	1614	1814	2013	2212
		-9	448.987	926.2	1056	1203	1393.22	1592	1792	1990	2190
		-9.5	446.524	925.7	1049	1188	1370.14	1570	1769	1967	2166
		-10	446.061	923.7	1043	1174	1346.05	1545	1744	1943	2142
		-10.5	445.598	923.7	1038	1162	1320.95	1519	1718	1916	2115
		-11	444.5	922.5	1034	1150	1296.86	1492	1691	1888	2087
		-11.5	443.564	922.3	1031	1139	1273.78	1464	1662	1859	2057
		-12	442.628	921.2	1026	1125	1245.67	1433	1630	1827	2025
		-12.5	441.692	920.5	1016	1105	1215.56	1402	1599	1795	1991
		-13	440.756	919.8	1005	1083	1186.45	1371	1567	1762	1958
		-13.5	439.82	919.5	995.3	1063	1154.33	1338	1533	1727	1922
		-14	431.6	883.6	945.5	1001	1075.03	1249	1448	1651	1858
		Side friction	68.4	115.8	254.5	399	524.969	551	552	549	542
		Proportion	0.1368	0.11587	0.212083	0.285	0.328105	0.306111	0.276	0.249545	0.225833
