# Supplementary material for: Finite element simulation study on vertical bearing characteristics of single pile with ram-compacted bearing sphere
Source: PLoS One. 2023 Sep 21;18(9):e0291719. doi: 10.1371/journal.pone.0291719 (PMC10513323; doi:10.1371/journal.pone.0291719)
Supplement: S1 Data — (ZIP) [file pone.0291719.s001.zip › The values used to build graphs/Axial force and lateral frictional resistance/Table 4.The axial force and lateral friction corresponding to the ultimate bearing capacity.xlsx]

## Sheet: Sheet1
	depth		axial force
			ZC1	ZC2	ZC3	ZC4	ZC5	ZC6
	0		1472	1808.78	2156.3	2610.5	2965.2	3346.2
	-0.5		1469	1805.64	2155.28	2609.51	2964.37	3345.2
	-1		1466	1803.54	2154.2	2607.26	2963.22	3344.03				Number	ZC1	ZC2	ZC3	ZC4	ZC5	ZC6
	-1.5		1462	1800.39	2150.96	2603.9	2959.78	3340.54
	-2		1456	1795.13	2145.57	2599.4	2954.05	3334.72				Side friction	53	109.233	205.147	296.409	450.437	615.917
	-2.5		1448	1787.78	2141.01	2591.55	2947.17	3327.73				Proportion	0.036	0.0603903	0.0951382	0.113545	0.151908	0.184064
	-3		1438	1778.33	2121.59	2583.56	2938	3318.42
	-3.5		1427	1767.82	2108.64	2572.33	2928.54	3307.78
	-4		1419	1753.12	2093.53	2559.98	2915.93	3293.8
	-4.5			1737.36	2091.37	2544.26	2899.89	3278.67
	-5			1723.71	2076.27	2526.3	2882.69	3261.2
	-5.5			1707.95	2060.08	2510.58	2866.65	3244.9
	-6			1699.55	2043.89	2494.86	2850.6	3229.77
	-6.5				2025.55	2476.9	2833.41	3211.14
	-7				2006.12	2456.69	2813.92	3192.51
	-7.5				1985.62	2435.35	2793.29	3171.55
	-8				1951.15	2411.77	2770.37	3149.43
	-8.5					2387.07	2746.3	3124.98
	-9					2359	2718.79	3098.2
	-9.5					2328.69	2690.13	3070.26
	-10					2314.09	2659.18	3041.15
	-10.5						2625.94	3009.72
	-11						2591.56	2975.95
	-11.5						2552.59	2941.02
	-12						2514.76	2901.44
	-12.5							2860.69
	-13							2818.77
	-13.5							2775.69
	-14							2730.28
