# Supplementary material for: Finite element simulation study on vertical bearing characteristics of single pile with ram-compacted bearing sphere
Source: PLoS One. 2023 Sep 21;18(9):e0291719. doi: 10.1371/journal.pone.0291719 (PMC10513323; doi:10.1371/journal.pone.0291719)
Supplement: S1 Data — (ZIP) [file pone.0291719.s001.zip › The values used to build graphs/Related to Q-s curve/Fig 10 and Table8. RBS diameter.xlsx]

## Sheet: Sheet1
			ZT1		ZT2		ZT3		ZT4		ZT5
			Q（kN）	s（mm）	Q（kN）	s（mm）	Q（kN）	s（mm）	Q（kN）	s（mm）	Q（kN）	s（mm）
			0	7.83473e-08	0	-7.08421e-07	0	-8.52745e-07	0	-5.07314e-06	0	4.62898e-06
			38.5	-0.298337	27.5	-0.18254	33.6684	-0.1984	39.2	-0.203849	56	-0.274299
			77	-0.60291	55	-0.3663	67.3368	-0.397036	78.4	-0.407815	112	-0.548381
			134.75	-1.06571	96.25	-0.64313	117.839	-0.694865	137.2	-0.713573	196	-0.959364
			221.375	-1.76828	158.125	-1.06107	193.593	-1.14155	225.4	-1.1718	322	-1.57511
			253.869	-2.0341	250.938	-1.69513	307.224	-1.81802	357.7	-1.85895	511	-2.49864
			302.572	-2.43781	390.17	-2.66244	477.687	-2.85535	556.17	-2.89461	794.528	-3.89301
			375.683	-3.05217	598.977	-4.17558	733.331	-4.47079	853.815	-4.51386	1219.74	-6.08969
			403.095	-3.28534	928.23	-6.96292	1116.85	-7.10118	1300.34	-7.17361	1857.63	-10.1912
			444.213	-3.63856	938.6	-7.18167	1260.65	-8.47161	1467.77	-8.42851	2096.81	-12.1298
			505.851	-4.17875	956.285	-7.39451	1314.58	-9.16637	1718.96	-10.8679	2186.52	-12.9676
			528.99	-4.38381	968.97	-7.59734	1395.49	-10.395	1813.12	-12.0102	2321.09	-14.3554
			563.678	-4.69476	981.655	-7.88018	1425.82	-10.9169	1848.44	-12.477	2371.54	-14.9167
			615.731	-5.17038	1002.15	-8.2496	1471.31	-11.768	1901.44	-13.2174	2447.2	-15.8095
			635.212	-5.35209	1008.34	-8.41113	1488.38	-12.1217	1921.31	-13.5068	2475.59	-16.1625
			664.51	-5.63259	1017.64	-8.65822	1494.78	-12.2577	1951.1	-13.9592	2518.15	-16.7115
			708.4	-6.1198	1021.13	-8.75235	1504.37	-12.465	1962.27	-14.1334	2582.05	-17.587
			724.878	-6.39552	1026.36	-8.89501	1518.78	-12.7823	1979.05	-14.3995	2605.96	-17.9286
			731.038	-6.53597	1034.19	-9.11249	1540.36	-13.2727	2004.18	-14.811	2641.91	-18.4545
			740.317	-6.78332	1037.13	-9.19507	1548.48	-13.4605	2013.63	-14.9688	2695.78	-19.2762
			743.782	-6.93313	1041.54	-9.32003	1560.63	-13.7463	2027.74	-15.2109	2716	-19.5955
			748.979	-7.16269	1048.16	-9.50993	1578.85	-14.184	2033.07	-15.3037	2746.3	-20.0882
			756.794	-7.5155	1050.64	-9.58185	1585.68	-14.3508	2041.03	-15.445	2791.77	-20.8529
			759.721	-7.6501	1054.38	-9.69052	1595.92	-14.6038	2052.94	-15.6615	2808.79	-21.1456
			764.11	-7.85451	1059.93	-9.85517	1611.3	-14.9897	2057.41	-15.7439	2834.38	-21.5903
			770.731	-8.16766	1068.32	-10.1058	1634.37	-15.5834	2064.15	-15.8684	2872.74	-22.2703
			773.196	-8.28676	1071.45	-10.2008	1643.02	-15.8108	2074.19	-16.0576	2930.26	-23.3208
			776.891	-8.46754	1076.16	-10.3445	1655.98	-16.1573	2089.32	-16.3454	2951.87	-23.7232
			782.474	-8.74359	1083.22	-10.5628	1660.86	-16.2887	2094.97	-16.4543	2984.24	-24.3365
			784.553	-8.84837	1085.89	-10.6455	1668.13	-16.4874	2103.47	-16.6189	3032.79	-25.2796
			787.672	-9.00707	1089.85	-10.7705	1679.11	-16.7892	2116.21	-16.8682	3050.99	-25.6404
			792.369	-9.24832	1095.82	-10.9601	1695.51	-17.2501	2120.99	-16.9625	3078.26	-26.1892
			794.139	-9.33956	1098.05	-11.0319	1701.67	-17.4256	2128.17	-17.1047	3119.26	-27.0293
			796.758	-9.47748	1101.4	-11.1401	1710.89	-17.692	2138.91	-17.3197	3134.6	-27.349
			800.723	-9.68667	1106.43	-11.3041	1724.76	-18.0987	2142.95	-17.4009	3157.67	-27.8341
			802.225	-9.76577	1113.97	-11.5533	1729.95	-18.2532	2148.98	-17.5231	3192.22	-28.5749
			804.457	-9.88509	1116.8	-11.6477	1737.76	-18.4872	2158.08	-17.7078	3205.16	-28.8566
			807.769	-10.0657	1121.04	-11.7903	1749.44	-18.8429	2161.45	-17.7775	3224.59	-29.2835
			812.812	-10.3404	1127.42	-12.0069	1753.82	-18.9775	2166.58	-17.8825	3253.77	-29.9339
			814.66	-10.4443	1129.81	-12.0889	1760.39	-19.181	2174.23	-18.0409	3264.69	-30.1807
			817.509	-10.6011	1133.38	-12.2129	1770.25	-19.4896	2185.71	-18.2805	3281.1	-30.5538
			821.706	-10.8387	1138.75	-12.4008	1773.95	-19.6062	2202.92	-18.6446	3305.74	-31.1204
			823.322	-10.9285	1140.76	-12.4718	1779.51	-19.7824	2209.39	-18.7824	3314.98	-31.3351
			825.671	-11.0639	1143.78	-12.579	1787.83	-20.0495	2219.07	-18.9906	3328.81	-31.6592
			829.251	-11.2687	1148.32	-12.7412	1800.32	-20.4565	2233.62	-19.3061	3349.53	-32.1501
			830.599	-11.3459	1150.02	-12.8023	1805	-20.6108	2239.06	-19.4253	3357.31	-32.3355
			832.601	-11.4624	1152.55	-12.8945	1812	-20.8442	2247.22	-19.6051	3369.02	-32.615
			835.604	-11.6383	1156.38	-13.0338	1822.54	-21.1986	2259.49	-19.8774	3386.54	-33.0377
			840.109	-11.905	1162.12	-13.2447	1826.48	-21.3326	2264.11	-19.9802	3412.81	-33.6784
			841.803	-12.0059	1164.27	-13.3244	1832.4	-21.5349	2270.97	-20.1353	3422.66	-33.9207
			844.343	-12.158	1167.48	-13.4446	1841.29	-21.8412	2281.32	-20.3697	3437.45	-34.2865
			848.155	-12.3883	1172.33	-13.6265	1854.62	-22.3068	2296.85	-20.7257	3442.99	-34.4244
			853.891	-12.7383	1174.14	-13.6952	1859.61	-22.483	2320.13	-21.2688	3451.28	-34.6318
			856.048	-12.8707	1176.86	-13.7988	1867.11	-22.7495	2328.87	-21.475	3463.77	-34.9446
			859.243	-13.0707	1180.96	-13.9554	1878.36	-23.1536	2341.96	-21.7873	3482.47	-35.4173
			864.056	-13.3741	1187.07	-14.1931	1882.57	-23.3062	2361.6	-22.2623	3510.53	-36.1345
			865.865	-13.4887	1189.38	-14.283	1888.9	-23.5365	2391.04	-22.9911	3521.06	-36.4055
			868.598	-13.6615	1192.81	-14.4189	1898.39	-23.8849	2402.1	-23.2691	3536.85	-36.8147
			872.641	-13.9229	1197.98	-14.6248	1901.96	-24.0164	2418.68	-23.6922	3560.48	-37.434
			876.722	-14.1866	1199.93	-14.7026	1907.28	-24.2145	2424.91	-23.8524	3569.38	-37.6678
			880.803	-14.4528	1202.82	-14.82	1915.29	-24.5138	2434.2	-24.0946	3582.71	-38.0201
			882.304	-14.5531	1207.19	-14.9973	1918.29	-24.6266	2448.2	-24.4621	3602.7	-38.5524
			884.615	-14.7044	1208.82	-15.0642	1922.8	-24.7964	2453.45	-24.601	3632.66	-39.3595
			888.041	-14.9329	1211.27	-15.1649	1929.57	-25.0527	2461.33	-24.8107	3643.86	-39.6648
			893.2	-15.2794	1214.95	-15.3169	1939.7	-25.4404	2473.09	-25.128	3660.72	-40.1253
			895.125	-15.4103	1220.48	-15.5472	1943.51	-25.5866	2490.81	-25.6101	3686.03	-40.8225
			898.013	-15.6079	1222.54	-15.6341	1949.2	-25.807	2497.43	-25.7928	3695.5	-41.0858
			899.091	-15.6823	1225.65	-15.7653	1957.75	-26.1398	2507.39	-26.0688	3709.72	-41.4825
			900.746	-15.7943	1230.3	-15.9637	1960.95	-26.2653	2522.32	-26.4875	3731.06	-42.0819
			903.172	-15.9633	1232.06	-16.0385	1965.76	-26.4542	2527.93	-26.6459	3739.06	-42.308
			906.829	-16.2189	1234.67	-16.1513	1972.97	-26.7392	2536.32	-26.885	3751.05	-42.6484
			908.215	-16.3153	1238.6	-16.3215	1975.7	-26.8464	2548.94	-27.2471	3769.02	-43.1618
			910.294	-16.4605	1240.06	-16.3856	1979.74	-27.0079	2567.84	-27.7972	3775.8	-43.3551
			913.374	-16.6798	1242.29	-16.4822	1985.83	-27.2513	2574.89	-28.0057	3785.94	-43.6462
			914.529	-16.7624	1245.59	-16.6279	1994.95	-27.619	2585.55	-28.3202	3801.11	-44.0851
			916.261	-16.8866	1250.56	-16.8483	1998.39	-27.7576	2601.47	-28.7963	3823.9	-44.7485
			918.88	-17.0741	1252.43	-16.9314	2003.51	-27.9663	2607.47	-28.9762	3832.42	-44.9987
			922.807	-17.3575	1255.21	-17.0567	2005.42	-28.0447	2616.44	-29.2474	3845.24	-45.3755
			924.269	-17.4643	1259.42	-17.246	2008.32	-28.1627	2629.89	-29.6575	3864.45	-45.9441
			926.464	-17.6253	1260.98	-17.3173	2012.66	-28.3401	2634.95	-29.8122	3871.67	-46.1583
			927.311	-17.6858	1263.35	-17.4248	2019.16	-28.6076	2642.51	-30.0453	3882.48	-46.4808
			928.543	-17.7768	1266.9	-17.5869	2021.59	-28.7082	2653.84	-30.3972	3898.66	-46.9675
			930.391	-17.914	1268.22	-17.648	2025.26	-28.8596	2658.11	-30.5298	3923.02	-47.7035
			933.202	-18.1208	1270.2	-17.7398	2030.74	-29.0877	2664.5	-30.7294	3932.15	-47.9814
			934.241	-18.1987	1273.19	-17.8782	2038.96	-29.4318	2674.07	-31.0303	3945.82	-48.4001
			935.781	-18.3158	1274.32	-17.9302	2042.06	-29.5614	2688.45	-31.4851	3966.37	-49.0327
			938.13	-18.4923	1276	-18.0085	2046.67	-29.7565	2693.82	-31.6565	3974.04	-49.2711
			939.015	-18.5587	1278.5	-18.1264	2053.6	-30.0505	2701.9	-31.9149	3985.58	-49.6302
			940.362	-18.6585	1282.3	-18.3042	2056.23	-30.1611	2714.01	-32.3049	4002.88	-50.1718
			942.326	-18.809	1283.7	-18.3711	2060.14	-30.3276	2718.56	-32.4518	4009.38	-50.3757
			945.329	-19.0361	1285.85	-18.4718	2065.99	-30.5784	2725.38	-32.673	4019.12	-50.6823
			946.446	-19.1215	1286.64	-18.5097	2074.78	-30.9569	2735.61	-33.0066	4033.74	-51.1446
			948.101	-19.2502	1287.83	-18.5665	2078.05	-31.0995	2739.45	-33.1322	4048.35	-51.6097
			950.604	-19.4444	1289.61	-18.6521	2083	-31.3141	2745.22	-33.3212	4062.97	-52.0777
			951.566	-19.5175	1292.31	-18.7809	2090.4	-31.6377	2753.84	-33.6059	4068.46	-52.2537
			952.952	-19.6274	1293.33	-18.8294	2101.55	-32.1269	2766.78	-34.0357	4076.69	-52.5186
			955.069	-19.7932	1294.84	-18.9023	2105.69	-32.3115	2771.64	-34.1977	4089.01	-52.9174
			958.265	-20.0436	1297.09	-19.0119	2111.95	-32.5894	2778.93	-34.4415	4093.6	-53.0674
			959.458	-20.1381	1297.94	-19.0531	2114.31	-32.694	2789.82	-34.8088	4100.54	-53.2929
			961.23	-20.28	1299.24	-19.115	2117.81	-32.8513	2793.94	-34.947	4110.96	-53.6322
			963.924	-20.4942	1301.16	-19.2082	2123.1	-33.0881	2800.1	-35.155	4126.58	-54.1437
			966.62	-20.7097	1304.02	-19.3485	2131.01	-33.4454	2809.31	-35.4684	4132.41	-54.3361
			969.276	-20.9267	1305.1	-19.4013	2133.97	-33.58	2818.52	-35.7832	4141.2	-54.6255
			971.971	-21.1451	1306.72	-19.4806	2138.41	-33.7824	2827.73	-36.0994	4154.36	-55.061
			974.666	-21.365	1309.14	-19.6	2145.11	-34.0875	2836.94	-36.4172	4159.29	-55.2249
			977.322	-21.5866	1312.77	-19.7801	2147.61	-34.2023	2840.39	-36.5368	4166.68	-55.4711
			978.323	-21.6701	1314.14	-19.8479	2151.38	-34.3749	2845.57	-36.7165	4177.82	-55.8417
			978.708	-21.7014	1316.18	-19.9498	2157	-34.6349	2853.37	-36.9871	4194.46	-56.4002
			979.286	-21.7485	1319.26	-20.1034	2165.45	-35.0272	2865.01	-37.3951	4200.73	-56.6104
			980.133	-21.8192	1320.41	-20.1612	2168.62	-35.175	2869.4	-37.5487	4210.08	-56.9268
			981.404	-21.9256	1322.12	-20.248	2173.4	-35.3973	2871.05	-37.6064	4224.14	-57.4032
			982.674	-22.0324	1324.73	-20.3787	2180.5	-35.7323	2873.48	-37.6931	4229.4	-57.5825
			983.944	-22.1396	1328.61	-20.5759	2183.19	-35.8584	2877.2	-37.8232	4237.3	-57.8521
			985.215	-22.2471	1330.07	-20.6502	2187.2	-36.0479	2878.57	-37.8721	4240.26	-57.9534
			986.486	-22.355	1332.24	-20.7619	2193.23	-36.3336	2879.08	-37.8905	4244.74	-58.1056
			987.756	-22.4633	1335.51	-20.9303	2195.48	-36.441	2879.87	-37.918	4251.41	-58.3344
			989.027	-22.5719	1336.75	-20.9936	2198.85	-36.6026	2879.95	-37.9205	4261.43	-58.6786
			990.336	-22.6809	1338.59	-21.0888	2203.93	-36.8458	2879.98	-37.9219	4276.44	-59.1975
			991.606	-22.7903	1341.37	-21.2323	2211.54	-37.2126	2880.02	-37.9233	4282.04	-59.3928
			992.876	-22.9	1342.38	-21.2862	2214.4	-37.3507	2880.06	-37.9247	4290.5	-59.6865
			994.147	-23.0099	1343.95	-21.3673	2218.68	-37.5584	2880.1	-37.9268	4303.15	-60
			995.418	-23.1202	1346.29	-21.4893	2225.11	-37.8715	2880.22	-37.9299
			997.304	-23.2863	1349.78	-21.6732	2227.54	-37.9893	2880.34	-37.9346
			999.229	-23.4533	1351.1	-21.7425	2231.14	-38.1664	2880.53	-37.9416
			1001.15	-23.6211	1353.06	-21.8466	2236.56	-38.433	2880.85	-37.9521
			1003.04	-23.7896	1356.03	-22.0035	2238.61	-38.5333	2881.28	-37.9679
			1003.54	-23.8319	1357.12	-22.0625	2241.64	-38.684	2881.94	-37.9916
			1003.66	-23.8425	1358.78	-22.1513	2246.22	-38.9107	2882.22	-38.0005
			1003.77	-23.853	1361.28	-22.2848	2253.09	-39.2526	2882.57	-38.0138
			1003.89	-23.8636	1365.02	-22.4861	2255.65	-39.3812	2883.16	-38.0338
			1004	-23.8742	1366.42	-22.5619	2259.52	-39.5747	2883.98	-38.0652
			1004.12	-23.8848	1368.51	-22.6759	2265.31	-39.866	2885.28	-38.1107
			1004.23	-23.8954	1371.67	-22.8477	2267.47	-39.9756	2887.16	-38.1785
			1004.35	-23.906	1372.86	-22.9122	2270.73	-40.1403	2890.02	-38.2802
			1004.47	-23.9166	1374.62	-23.0093	2275.61	-40.3884	2894.33	-38.433
			1004.58	-23.9272	1377.28	-23.1555	2282.95	-40.7624	2900.76	-38.6629
			1004.7	-23.9378	1378.27	-23.2105	2285.68	-40.9032	2903.19	-38.7494
			1004.85	-23.9484	1379.79	-23.2931	2289.82	-41.1151	2906.8	-38.8792
			1005	-23.9643	1382.01	-23.4174	2295.98	-41.4344	2908.17	-38.9279
			1005.2	-23.9802	1385.39	-23.6046	2298.31	-41.5545	2910.17	-39.0011
			1005.24	-23.9842	1386.66	-23.6751	2301.81	-41.7352	2913.23	-39.111
			1005.27	-23.9882	1388.53	-23.781	2307.03	-42.0073	2917.81	-39.2762
			1005.35	-23.9942	1391.39	-23.9406	2308.98	-42.1096	2919.54	-39.3382
			1005.43	-24.0001	1395.65	-24.1812	2311.91	-42.2635	2922.12	-39.4314
			1005.47	-24.0061	1397.25	-24.2718	2316.28	-42.495	2926.01	-39.5714
			1005.5	-24.0095	1399.64	-24.4083	2322.92	-42.8438	2929.85	-39.7117
			1005.54	-24.013	1400.55	-24.4595	2325.38	-42.975	2933.73	-39.8522
			1005.62	-24.0181	1401.89	-24.5366	2329.08	-43.1724	2939.53	-40.0634
			1005.66	-24.0215	1403.9	-24.6525	2334.67	-43.4697	2945.33	-40.2754
			1005.7	-24.025	1406.93	-24.827	2336.76	-43.5815	2951.13	-40.4879
			1005.74	-24.0284	1408.08	-24.8926	2339.89	-43.7497	2959.84	-40.8081
			1005.77	-24.0335	1409.79	-24.9913	2344.6	-44.0028	2968.54	-41.1298
			1005.85	-24.0387	1412.35	-25.1396	2351.64	-44.3844	2977.24	-41.4529
			1005.89	-24.0438	1413.31	-25.1954	2354.3	-44.528	2980.49	-41.5744
			1006	-24.0515	1414.74	-25.2792	2358.24	-44.7441	2985.39	-41.7571
			1006.12	-24.0631	1416.91	-25.4052	2364.2	-45.0695	2992.72	-42.032
			1006.31	-24.0805	1420.13	-25.5949	2366.42	-45.1919	3000.05	-42.308
			1006.62	-24.1066	1421.37	-25.6662	2369.78	-45.3761	3007.38	-42.5851
			1007.04	-24.1457	1423.18	-25.7735	2374.8	-45.6534	3010.17	-42.6893
			1007.7	-24.2046	1425.9	-25.9348	2376.69	-45.7576	3014.28	-42.8458
			1008.7	-24.293	1430	-26.1781	2379.51	-45.9142	3020.48	-43.0813
			1010.16	-24.4261	1431.54	-26.2697	2383.72	-46.1499	3029.77	-43.4362
			1012.4	-24.6268	1433.85	-26.4075	2390.09	-46.505	3033.26	-43.5697
			1014.63	-24.8286	1434.73	-26.4593	2396.45	-46.8619	3038.47	-43.7705
			1016.82	-25.0316	1436.02	-26.5371	2402.78	-47.2207	3046.31	-44.0728
			1017.67	-25.108	1437.97	-26.6541	2409.14	-47.5815	3049.25	-44.1863
			1018.9	-25.2229	1440.89	-26.8301	2415.51	-47.9441	3053.68	-44.3571
			1019.36	-25.2661	1441.96	-26.8963	2417.09	-48.0351	3060.27	-44.614
			1019.87	-25.3093	1443.61	-26.9958	2419.48	-48.1716	3070.18	-45.0014
			1020.33	-25.3525	1446.09	-27.1455	2423.05	-48.3769	3072.69	-45.0984
			1020.79	-25.3958	1449.77	-27.3709	2428.4	-48.6862	3075.16	-45.1956
			1021.25	-25.4392	1451.15	-27.4557	2433.75	-48.9968	3077.63	-45.293
			1021.71	-25.4826	1453.24	-27.5833	2439.11	-49.3088	3081.36	-45.4393
			1022.17	-25.526	1456.35	-27.7753	2444.49	-49.6224	3085.08	-45.5859
			1022.68	-25.5695	1457.53	-27.8476	2449.85	-49.9374	3088.8	-45.7327
			1023.14	-25.6131	1459.29	-27.9561	2455.2	-50.2539	3092.53	-45.8798
			1023.6	-25.6567	1461.9	-28.1194	2460.55	-50.5719	3098.09	-46.1009
			1024.06	-25.7004	1462.89	-28.1808	2465.91	-50.8915	3100.17	-46.1841
			1024.52	-25.7441	1464.38	-28.273	2471.29	-51.2126	3103.35	-46.3089
			1024.99	-25.7878	1466.58	-28.4118	2473.28	-51.3334	3108.05	-46.4966
			1025.49	-25.8317	1467.43	-28.4639	2476.31	-51.515	3109.81	-46.5671
			1025.95	-25.8755	1468.66	-28.5422	2480.82	-51.7883	3111.58	-46.6377
			1026.41	-25.9195	1470.54	-28.6599	2482.51	-51.891	3113.34	-46.7083
			1026.87	-25.9635	1473.34	-28.837	2485.06	-52.0454	3115.97	-46.8144
			1027.33	-26.0075	1477.55	-29.1039	2488.87	-52.2777	3119.97	-46.9739
			1027.8	-26.0516	1479.14	-29.2043	2494.59	-52.6273	3123.93	-47.1338
			1028.3	-26.0958	1481.51	-29.3554	2495.13	-52.6601	3127.89	-47.294
			1028.76	-26.14	1482.39	-29.4122	2495.94	-52.7094	3131.88	-47.4546
			1029.22	-26.1843	1483.73	-29.4975	2497.15	-52.7834	3135.84	-47.6155
			1029.91	-26.2508	1485.74	-29.6257	2498.97	-52.8945	3139.8	-47.7768
			1030.99	-26.3508	1486.48	-29.6738	2501.7	-53.0615	3143.8	-47.9384
			1032.57	-26.5014	1487.61	-29.7462	2505.77	-53.3127	3147.76	-48.1003
			1034.15	-26.6525	1489.29	-29.8548	2511.86	-53.6915	3151.76	-48.2623
			1035.73	-26.8042	1491.82	-30.0183	2517.99	-54.0721	3155.72	-48.4248
			1038.08	-27.0329	1495.62	-30.2646	2519.51	-54.1675	3159.68	-48.5877
			1038.69	-27.0902	1497.05	-30.3572	2521.02	-54.2631	3163.68	-48.7508
			1039.27	-27.1476	1499.16	-30.4964	2523.31	-54.4068	3167.63	-48.9144
			1039.85	-27.2051	1502.38	-30.7061	2526.78	-54.6227	3171.59	-49.0784
			1040.46	-27.2628	1503.59	-30.7849	2531.93	-54.948	3175.59	-49.2427
			1041.04	-27.3204	1505.38	-30.9033	2537.08	-55.2745	3179.55	-49.4074
			1041.66	-27.3782	1508.07	-31.0816	2538.36	-55.3563	3183.51	-49.5725
			1042.23	-27.4361	1509.09	-31.1486	2539.67	-55.4382	3187.51	-49.738
			1042.81	-27.494	1510.6	-31.2493	2540.95	-55.5202	3191.47	-49.9037
			1043.43	-27.5521	1512.88	-31.4008	2542.87	-55.6433	3195.43	-50.0698
			1044	-27.6102	1516.32	-31.6288	2545.77	-55.8284	3199.43	-50.2362
			1044.62	-27.6685	1517.59	-31.7146	2550.15	-56.1069	3203.38	-50.403
			1045.2	-27.7268	1519.51	-31.8435	2554.49	-56.3866	3207.34	-50.5701
			1046.08	-27.8145	1522.4	-32.0375	2558.83	-56.6673	3211.34	-50.7376
			1046.97	-27.9024	1523.5	-32.1105	2560.48	-56.7729	3215.3	-50.9055
			1047.85	-27.9906	1523.88	-32.1378	2562.91	-56.9314	3219.26	-51.0737
			1049.2	-28.1232	1524.49	-32.1789	2565.36	-57.0903	3223.26	-51.2423
			1050.55	-28.2564	1525.42	-32.2406	2567.82	-57.2495	3227.22	-51.4113
			1051.86	-28.39	1526.77	-32.3333	2568.73	-57.3093	3231.18	-51.5807
			1053.21	-28.5242	1528.84	-32.4727	2570.11	-57.3991	3235.18	-51.7506
			1054.52	-28.6588	1531.91	-32.6827	2572.16	-57.5339	3239.14	-51.9208
			1055.86	-28.7938	1533.07	-32.7616	2575.26	-57.7366	3243.09	-52.0914
			1057.21	-28.9292	1534.8	-32.8803	2576.44	-57.8128	3247.09	-52.2624
			1058.52	-29.065	1535.46	-32.9248	2577.59	-57.889	3251.05	-52.4337
			1059.87	-29.2013	1536.42	-32.9918	2578.76	-57.9653	3255.05	-52.6054
			1061.21	-29.3381	1537.88	-33.0923	2580.48	-58.0798	3259.01	-52.7775
			1062.52	-29.4755	1540.08	-33.2435	2583.11	-58.252	3262.97	-52.95
			1063.87	-29.6132	1540.91	-33.3003	2584.08	-58.3166	3266.97	-53.1229
			1065.22	-29.7514	1542.14	-33.3856	2585.56	-58.4136	3270.93	-53.2961
			1066.53	-29.8902	1543.99	-33.5139	2587.75	-58.5595	3274.89	-53.4697
			1067.87	-30.0295	1546.77	-33.707	2591.09	-58.7787	3278.88	-53.6437
			1069.22	-30.1691	1547.81	-33.7796	2592.3	-58.861	3282.84	-53.8181
			1070.53	-30.3093	1549.38	-33.8886	2594.18	-58.9847	3286.8	-53.9929
			1071.88	-30.4499	1551.71	-34.0527	2596.98	-59.1706	3290.8	-54.1682
			1073.19	-30.5909	1552.6	-34.1144	2601.15	-59.4502	3294.76	-54.3439
			1074.54	-30.7325	1553.91	-34.2071	2602.74	-59.5552	3298.72	-54.52
			1075.88	-30.8745	1555.89	-34.3464	2605.09	-59.7132	3302.72	-54.6965
			1077.19	-31.0172	1556.64	-34.3988	2607.45	-59.8714	3306.68	-54.8735
			1078.54	-31.1602	1557.74	-34.4774	2610.51	-60	3310.64	-55.0509
			1079.89	-31.3036	1559.41	-34.5956			3314.63	-55.2288
			1081.2	-31.4476	1561.92	-34.7734			3318.59	-55.407
			1082.54	-31.5919	1562.85	-34.8403			3322.55	-55.5857
			1083.89	-31.7366	1564.26	-34.9406			3326.55	-55.7647
			1085.2	-31.8817	1566.37	-35.0916			3330.51	-55.9442
			1086.55	-32.0274	1567.17	-35.1484			3334.47	-56.1241
			1087.86	-32.1735	1568.35	-35.2336			3338.47	-56.3043
			1089.2	-32.3203	1570.14	-35.3617			3342.43	-56.485
			1090.55	-32.4675	1572.81	-35.5546			3346.43	-56.6662
			1091.86	-32.6154	1573.8	-35.6271			3350.38	-56.8478
			1093.21	-32.7637	1575.31	-35.736			3354.34	-57.0299
			1094.56	-32.9127	1577.57	-35.8999			3358.34	-57.2123
			1095.86	-33.0622	1580.95	-36.1467			3362.3	-57.3952
			1097.21	-33.2122	1582.21	-36.2395			3368.26	-57.6704
			1098.56	-33.3627	1584.11	-36.3791			3370.49	-57.7739
			1099.87	-33.5137	1586.97	-36.5892			3373.83	-57.9293
			1101.22	-33.6652	1588.02	-36.6683			3377.2	-58.085
			1102.52	-33.8172	1589.64	-36.787			3380.53	-58.2411
			1103.87	-33.9695	1592.03	-36.9657			3383.9	-58.3974
			1105.22	-34.1225	1595.66	-37.2346			3388.92	-58.6326
			1106.53	-34.2758	1597.01	-37.3358			3396.48	-58.9867
			1107.88	-34.4296	1599.04	-37.488			3404.01	-59.3425
			1109.22	-34.5839	1602.07	-37.7173			3411.54	-59.6999
			1110.53	-34.7387	1602.37	-37.7388			3419.1	-60
			1111.88	-34.8941	1602.78	-37.7711
			1113.23	-35.0501	1603.44	-37.8196
			1114.54	-35.2066	1604.4	-37.8924
			1115.88	-35.3637	1605.84	-38.0018
			1117.19	-35.5211	1608.01	-38.1665
			1118.54	-35.679	1608.83	-38.2284
			1119.89	-35.8375	1610.04	-38.3214
			1121.2	-35.9965	1611.88	-38.4612
			1122.54	-36.156	1614.63	-38.6717
			1123.89	-36.3161	1615.65	-38.7509
			1124.39	-36.3763	1617.19	-38.8699
			1124.89	-36.4365	1619.5	-39.0489
			1125.39	-36.4968	1620.38	-39.1162
			1126.12	-36.5873	1621.67	-39.2172
			1127.24	-36.7234	1623.63	-39.3691
			1128.94	-36.9284	1626.57	-39.5979
			1129.59	-37.0055	1627.67	-39.684
			1130.21	-37.0827	1629.32	-39.8133
			1130.86	-37.1601	1631.8	-40.0079
			1131.48	-37.2375	1635.51	-40.3013
			1132.09	-37.315	1636.88	-40.4118
			1132.75	-37.3927	1638.29	-40.5225
			1133.36	-37.4705	1639.66	-40.6334
			1134.02	-37.5484	1641.75	-40.8001
			1134.63	-37.6263	1644.88	-41.0511
			1135.29	-37.7044	1646.07	-41.1456
			1135.9	-37.7826	1647.22	-41.2402
			1136.52	-37.8609	1648.4	-41.3349
			1137.17	-37.9394	1649.59	-41.4299
			1138.14	-38.0573	1650.74	-41.525
			1139.56	-38.2348	1651.92	-41.6203
			1140.06	-38.3015	1653.11	-41.7158
			1140.6	-38.3683	1654.26	-41.8114
			1141.14	-38.4351	1655.44	-41.9072
			1141.68	-38.502	1656.63	-42.0031
			1142.22	-38.569	1657.78	-42.0992
			1142.76	-38.6361	1658.96	-42.1955
			1143.3	-38.7033	1660.15	-42.2919
			1143.84	-38.7706	1661.33	-42.3886
			1144.34	-38.838	1663.09	-42.5339
			1144.87	-38.9055	1665.73	-42.7524
			1145.41	-38.973	1666.72	-42.8346
			1145.95	-39.0407	1667.71	-42.9169
			1146.49	-39.1084	1668.7	-42.9993
			1147.03	-39.1761	1669.69	-43.0818
			1147.15	-39.1931	1670.68	-43.1644
			1147.3	-39.21	1671.67	-43.2472
			1147.42	-39.227	1673.15	-43.3716
			1147.61	-39.2524	1675.38	-43.5586
			1147.92	-39.2906	1676.21	-43.6289
			1148.38	-39.348	1677.47	-43.7344
			1149.03	-39.4341	1679.34	-43.8931
			1150.07	-39.5635	1681.21	-44.0523
			1150.46	-39.6122	1683.11	-44.2119
			1150.8	-39.6608	1685.91	-44.4524
			1151.19	-39.7095	1686.99	-44.5428
			1151.57	-39.7582	1688.56	-44.6787
			1151.73	-39.7765	1690.95	-44.8832
			1151.88	-39.7948	1691.83	-44.96
			1152	-39.8131	1693.17	-45.0755
			1152.23	-39.8405	1695.18	-45.2491
			1152.54	-39.8817	1695.92	-45.3144
			1152.88	-39.9229	1697.05	-45.4124
			1153.19	-39.9642	1698.76	-45.5598
			1153.5	-40.0054	1701.29	-45.7816
			1153.85	-40.0468	1703.85	-46.0043
			1154.15	-40.0881	1706.38	-46.2279
			1154.46	-40.1294	1707.34	-46.3119
			1154.81	-40.1709	1708.77	-46.4382
			1155.12	-40.2123	1710.91	-46.6281
			1155.42	-40.2538	1713.06	-46.8185
			1155.77	-40.2952	1715.2	-47.0095
			1156.08	-40.3367	1716	-47.0812
			1156.54	-40.399	1717.21	-47.189
			1157.04	-40.4614	1719.03	-47.3511
			1157.5	-40.5238	1719.68	-47.412
			1158	-40.5863	1720.7	-47.5034
			1158.46	-40.6489	1722.24	-47.6407
			1158.97	-40.7115	1724.53	-47.8473
			1159.43	-40.7742	1726.81	-48.0546
			1159.93	-40.837	1729.12	-48.2626
			1160.39	-40.8998	1729.97	-48.3408
			1160.89	-40.9627	1731.26	-48.4582
			1161.35	-41.0257	1733.19	-48.6347
			1161.85	-41.0888	1736.08	-48.9004
			1162.32	-41.1519	1737.17	-49.0003
			1162.82	-41.2151	1738.8	-49.1504
			1163.28	-41.2783	1741.24	-49.3764
			1163.78	-41.3416	1742.15	-49.4612
			1164.24	-41.405	1743.53	-49.5887
			1164.74	-41.4684	1745.59	-49.7804
			1165.2	-41.5319	1746.36	-49.8525
			1165.7	-41.5955	1747.52	-49.9607
			1166.16	-41.6591	1749.28	-50.1234
			1166.67	-41.7228	1751.89	-50.3684
			1167.13	-41.7866	1752.85	-50.4605
			1167.63	-41.8504	1754.34	-50.5989
			1168.09	-41.9143	1756.54	-50.8073
			1168.59	-41.9782	1757.36	-50.8856
			1169.05	-42.0422	1758.6	-51.0033
			1169.55	-42.1063	1760.44	-51.1803
			1170.02	-42.1704	1761.15	-51.2468
			1170.52	-42.2346	1762.2	-51.3467
			1170.98	-42.2989	1763.77	-51.4968
			1171.71	-42.3955	1766.11	-51.7228
			1172.44	-42.4923	1766.98	-51.8078
			1173.17	-42.5892	1768.33	-51.9354
			1174.25	-42.7349	1770.31	-52.1273
			1175.33	-42.881	1771.06	-52.1994
			1176.41	-43.0274	1772.15	-52.3077
			1177.48	-43.1742	1773.83	-52.4706
			1177.91	-43.2293	1776.36	-52.7158
			1178.48	-43.312	1777.3	-52.808
			1178.72	-43.3431	1778.7	-52.9464
			1179.06	-43.3897	1780.82	-53.1546
			1179.6	-43.4598	1781.62	-53.2328
			1180.37	-43.5649	1782.83	-53.3503
			1180.64	-43.6044	1784.61	-53.5269
			1181.06	-43.6637	1785.27	-53.5933
			1181.72	-43.7526	1785.52	-53.6182
			1181.99	-43.7861	1785.9	-53.6556
			1182.34	-43.8364	1786.45	-53.7116
			1182.87	-43.9119	1787.31	-53.7958
			1183.45	-43.9875	1788.6	-53.9223
			1183.99	-44.0632	1790.5	-54.1124
			1184.53	-44.1389	1792.39	-54.3031
			1185.07	-44.2148	1794.32	-54.4943
			1185.65	-44.2907	1796.22	-54.6861
			1186.18	-44.3668	1798.14	-54.8783
			1186.72	-44.4429	1798.86	-54.9505
			1187.26	-44.5191	1799.93	-55.059
			1187.84	-44.5954	1801	-55.1676
			1188.38	-44.6719	1802.08	-55.2764
			1188.92	-44.7485	1803.7	-55.4399
			1189.46	-44.8251	1805.29	-55.6037
			1190.04	-44.9019	1805.7	-55.6448
			1190.57	-44.9788	1806.31	-55.7064
			1191.38	-45.0943	1807.22	-55.7988
			1191.69	-45.1377	1808.57	-55.9378
			1192.15	-45.2028	1810.6	-56.1466
			1192.85	-45.3007	1811.37	-56.2251
			1193.54	-45.3987	1812.14	-56.3037
			1194.23	-45.4968	1812.91	-56.3823
			1194.92	-45.5952	1814.07	-56.5003
			1195.96	-45.7429	1815.77	-56.6777
			1196.39	-45.7984	1816.43	-56.7443
			1196.77	-45.8539	1817.39	-56.8443
			1197.16	-45.9095	1818.85	-56.9947
			1197.54	-45.9651	1820.28	-57.1452
			1197.93	-46.0208	1821.74	-57.2962
			1198.31	-46.0765	1823.19	-57.4473
			1198.74	-46.1322	1824.65	-57.5989
			1199.12	-46.188	1826.08	-57.7506
			1199.51	-46.2439	1827.54	-57.9026
			1199.89	-46.2998	1829.71	-58.1313
			1200.28	-46.3558	1830.54	-58.2172
			1200.66	-46.4118	1831.78	-58.3462
			1201.05	-46.4679	1833.62	-58.54
			1201.47	-46.5241	1836.37	-58.8318
			1201.85	-46.5803	1837.38	-58.9414
			1202.24	-46.6365	1838.95	-59.1061
			1202.62	-46.6929	1840.49	-59.2711
			1203.01	-46.7492	1842.03	-59.4366
			1203.39	-46.8056	1844.37	-59.6855
			1203.78	-46.8621	1845.25	-59.779
			1204.2	-46.9186	1846.54	-59.9193
			1204.59	-46.9752	1848.52	-60
			1204.97	-47.0318
			1205.36	-47.0884
			1205.74	-47.1452
			1206.13	-47.2019
			1206.51	-47.2587
			1206.94	-47.3156
			1207.32	-47.3725
			1207.71	-47.4295
			1208.09	-47.4865
			1208.48	-47.5436
			1208.86	-47.6007
			1209.25	-47.6578
			1209.67	-47.7151
			1210.06	-47.7725
			1210.44	-47.83
			1210.83	-47.8876
			1211.21	-47.9453
			1211.6	-48.0029
			1211.71	-48.0173
			1211.79	-48.0318
			1211.9	-48.0462
			1211.98	-48.0606
			1212.1	-48.0751
			1212.21	-48.0895
			1212.29	-48.1039
			1212.4	-48.1184
			1212.48	-48.1328
			1212.6	-48.1472
			1212.67	-48.1617
			1212.79	-48.1762
			1212.87	-48.1906
			1212.98	-48.2051
			1213.06	-48.2195
			1213.17	-48.234
			1213.25	-48.2484
			1213.37	-48.2629
			1213.48	-48.2774
			1213.56	-48.2919
			1213.67	-48.3063
			1213.75	-48.3208
			1213.87	-48.3353
			1213.94	-48.3498
			1214.06	-48.3643
			1214.14	-48.3788
			1214.25	-48.3933
			1214.33	-48.4078
			1214.44	-48.4223
			1214.52	-48.4368
			1214.64	-48.4513
			1214.75	-48.4658
			1214.83	-48.4803
			1214.94	-48.4948
			1215.02	-48.5093
			1215.14	-48.5239
			1215.21	-48.5384
			1215.33	-48.5529
			1215.41	-48.5674
			1215.52	-48.582
			1215.6	-48.5965
			1215.71	-48.6111
			1215.79	-48.6256
			1215.91	-48.6402
			1215.98	-48.6547
			1216.1	-48.6693
			1216.21	-48.6838
			1216.29	-48.6984
			1216.41	-48.7129
			1216.48	-48.7275
			1216.6	-48.7421
			1216.68	-48.7566
			1216.79	-48.7712
			1216.87	-48.7858
			1216.98	-48.8004
			1217.06	-48.8149
			1217.18	-48.8295
			1217.25	-48.8441
			1217.37	-48.8587
			1217.49	-48.8733
			1217.56	-48.8879
			1217.68	-48.9025
			1217.76	-48.9171
			1217.87	-48.9317
			1217.95	-48.9463
			1218.06	-48.9609
			1218.14	-48.9755
			1218.26	-48.9902
			1218.33	-49.0048
			1218.45	-49.0194
			1218.53	-49.034
			1218.64	-49.0487
			1218.76	-49.0633
			1218.83	-49.0779
			1218.95	-49.0926
			1219.03	-49.1072
			1219.14	-49.1218
			1219.22	-49.1365
			1219.33	-49.1511
			1219.41	-49.1658
			1219.53	-49.1804
			1219.6	-49.1951
			1219.72	-49.2097
			1219.8	-49.2244
			1219.91	-49.2391
			1219.99	-49.2537
			1220.1	-49.2684
			1220.22	-49.2831
			1220.3	-49.2978
			1220.41	-49.3124
			1220.49	-49.3271
			1220.6	-49.3418
			1220.68	-49.3565
			1220.8	-49.3712
			1220.87	-49.3859
			1220.99	-49.4006
			1221.07	-49.4153
			1221.18	-49.43
			1221.26	-49.4447
			1221.37	-49.4594
			1221.49	-49.4741
			1221.57	-49.4888
			1221.68	-49.5036
			1221.76	-49.5183
			1221.87	-49.533
			1221.95	-49.5478
			1222.07	-49.5625
			1222.14	-49.5772
			1222.26	-49.592
			1222.34	-49.6067
			1222.45	-49.6214
			1222.53	-49.6362
			1222.64	-49.6509
			1222.76	-49.6657
			1222.84	-49.6804
			1222.95	-49.6952
			1223.03	-49.71
			1223.14	-49.7247
			1223.22	-49.7395
			1223.34	-49.7543
			1223.41	-49.769
			1223.53	-49.7838
			1223.61	-49.7986
			1223.72	-49.8134
			1223.8	-49.8281
			1223.95	-49.8503
			1224.11	-49.8725
			1224.26	-49.8947
			1224.42	-49.9169
			1224.53	-49.9391
			1224.68	-49.9613
			1224.84	-49.9835
			1224.99	-50.0058
			1225.15	-50.028
			1225.26	-50.0502
			1225.42	-50.0725
			1225.57	-50.0947
			1225.72	-50.117
			1225.88	-50.1393
			1225.99	-50.1615
			1226.15	-50.1838
			1226.3	-50.2061
			1226.46	-50.2284
			1226.61	-50.2507
			1226.76	-50.273
			1226.88	-50.2953
			1227.03	-50.3176
			1227.19	-50.34
			1227.34	-50.3623
			1227.5	-50.3846
			1227.61	-50.407
			1227.77	-50.4294
			1227.92	-50.4517
			1228.07	-50.4741
			1228.23	-50.4965
			1228.34	-50.5189
			1228.5	-50.5413
			1228.65	-50.5637
			1228.8	-50.5861
			1228.96	-50.6085
			1229.07	-50.6309
			1229.23	-50.6533
			1229.38	-50.6758
			1229.54	-50.6982
			1229.69	-50.7206
			1229.81	-50.7431
			1229.96	-50.7656
			1230.11	-50.788
			1230.27	-50.8105
			1230.42	-50.833
			1230.54	-50.8555
			1230.69	-50.878
			1230.85	-50.9005
			1231	-50.923
			1231.15	-50.9455
			1231.27	-50.9681
			1231.42	-50.9906
			1231.58	-51.0132
			1231.73	-51.0358
			1231.88	-51.0584
			1232	-51.081
			1232.15	-51.1036
			1232.31	-51.1262
			1232.46	-51.1488
			1232.62	-51.1715
			1232.77	-51.1941
			1232.89	-51.2167
			1233.04	-51.2394
			1233.19	-51.262
			1233.35	-51.2847
			1233.5	-51.3073
			1233.62	-51.33
			1233.77	-51.3527
			1233.92	-51.3754
			1234.08	-51.3981
			1234.23	-51.4207
			1234.35	-51.4435
			1234.5	-51.4662
			1234.66	-51.4889
			1234.81	-51.5116
			1234.96	-51.5343
			1235.08	-51.5571
			1235.23	-51.5798
			1235.39	-51.6026
			1235.54	-51.6253
			1235.7	-51.6481
			1235.81	-51.6708
			1235.97	-51.6936
			1236.12	-51.7164
			1236.27	-51.7392
			1236.43	-51.762
			1236.54	-51.7848
			1236.7	-51.8076
			1236.85	-51.8304
			1237.01	-51.8532
			1237.16	-51.876
			1237.27	-51.8988
			1237.43	-51.9217
			1237.58	-51.9445
			1237.74	-51.9674
			1237.89	-51.9902
			1238.01	-52.0131
			1238.16	-52.0359
			1238.31	-52.0588
			1238.47	-52.0817
			1238.62	-52.1046
			1238.78	-52.1275
			1238.89	-52.1504
			1239.05	-52.1733
			1239.2	-52.1962
			1239.35	-52.2192
			1239.51	-52.2422
			1239.62	-52.2651
			1239.78	-52.2881
			1239.93	-52.3111
			1240.09	-52.334
			1240.24	-52.3571
			1240.35	-52.3801
			1240.51	-52.4031
			1240.66	-52.4261
			1240.82	-52.4491
			1240.97	-52.4721
			1241.09	-52.4952
			1241.24	-52.5182
			1241.39	-52.5413
			1241.55	-52.5643
			1241.7	-52.5874
			1241.82	-52.6104
			1241.97	-52.6335
			1242.13	-52.6566
			1242.28	-52.6797
			1242.43	-52.7028
			1242.55	-52.7259
			1242.7	-52.749
			1242.86	-52.7722
			1243.01	-52.7954
			1243.16	-52.8185
			1243.28	-52.8417
			1243.43	-52.8649
			1243.59	-52.8881
			1243.74	-52.9113
			1243.9	-52.9345
			1244.01	-52.9577
			1244.17	-52.9809
			1244.32	-53.0042
			1244.47	-53.0274
			1244.63	-53.0507
			1244.78	-53.0739
			1244.9	-53.0972
			1245.05	-53.1204
			1245.21	-53.1437
			1245.36	-53.167
			1245.51	-53.1903
			1245.63	-53.2136
			1245.78	-53.237
			1245.94	-53.2603
			1246.09	-53.2837
			1246.24	-53.3071
			1246.36	-53.3306
			1246.51	-53.354
			1246.67	-53.3774
			1246.82	-53.4008
			1246.98	-53.4243
			1247.09	-53.4477
			1247.25	-53.4712
			1247.4	-53.4946
			1247.55	-53.5181
			1247.71	-53.5415
			1247.82	-53.565
			1247.98	-53.5885
			1248.13	-53.612
			1248.29	-53.6355
			1248.44	-53.659
			1248.56	-53.6826
			1248.71	-53.7061
			1248.86	-53.7297
			1249.02	-53.7533
			1249.17	-53.7768
			1249.29	-53.8004
			1249.44	-53.8241
			1249.59	-53.8478
			1249.75	-53.8714
			1249.79	-53.8777
			1249.83	-53.8839
			1249.86	-53.8901
			1249.9	-53.8995
			1250.02	-53.9135
			1250.1	-53.9275
			1250.17	-53.9415
			1250.25	-53.9555
			1250.36	-53.9695
			1250.44	-53.9835
			1250.52	-53.9975
			1250.6	-54.0115
			1250.71	-54.0256
			1250.79	-54.0396
			1250.87	-54.0536
			1250.94	-54.0676
			1251.06	-54.0817
			1251.13	-54.0957
			1251.21	-54.1097
			1251.29	-54.1238
			1251.4	-54.1378
			1251.48	-54.1519
			1251.56	-54.1659
			1251.63	-54.18
			1251.75	-54.194
			1251.83	-54.2081
			1251.9	-54.2222
			1251.98	-54.2363
			1252.1	-54.2504
			1252.17	-54.2645
			1252.25	-54.2786
			1252.33	-54.2927
			1252.44	-54.3068
			1252.52	-54.3209
			1252.6	-54.335
			1252.67	-54.3491
			1252.79	-54.3632
			1252.87	-54.3774
			1252.94	-54.3915
			1253.02	-54.4056
			1253.14	-54.4197
			1253.21	-54.4338
			1253.29	-54.448
			1253.37	-54.4621
			1253.48	-54.4762
			1253.56	-54.4903
			1253.64	-54.5045
			1253.71	-54.5186
			1253.83	-54.5327
			1253.91	-54.5469
			1254.02	-54.5681
			1254.18	-54.5893
			1254.29	-54.6105
			1254.41	-54.6318
			1254.56	-54.653
			1254.68	-54.6742
			1254.79	-54.6955
			1254.95	-54.7167
			1255.06	-54.738
			1255.22	-54.7592
			1255.33	-54.7805
			1255.45	-54.8018
			1255.6	-54.8231
			1255.72	-54.8443
			1255.83	-54.8656
			1255.99	-54.8868
			1256.1	-54.9081
			1256.26	-54.9293
			1256.37	-54.9506
			1256.49	-54.9719
			1256.64	-54.9931
			1256.76	-55.0144
			1256.87	-55.0357
			1257.03	-55.057
			1257.14	-55.0783
			1257.29	-55.0996
			1257.41	-55.1209
			1257.53	-55.1422
			1257.68	-55.1636
			1257.8	-55.1849
			1257.91	-55.2062
			1258.06	-55.2276
			1258.18	-55.2489
			1258.33	-55.2703
			1258.45	-55.2917
			1258.57	-55.3131
			1258.6	-55.3194
			1258.64	-55.3258
			1258.72	-55.3353
			1258.8	-55.3496
			1258.87	-55.3639
			1258.99	-55.3782
			1259.07	-55.3924
			1259.14	-55.4067
			1259.22	-55.421
			1259.34	-55.4353
			1259.41	-55.4496
			1259.49	-55.4639
			1259.57	-55.4782
			1259.68	-55.4926
			1259.76	-55.5069
			1259.84	-55.5212
			1259.91	-55.5355
			1260.03	-55.5498
			1260.14	-55.5713
			1260.26	-55.5928
			1260.41	-55.6143
			1260.53	-55.6358
			1260.64	-55.6573
			1260.68	-55.6637
			1260.72	-55.67
			1260.8	-55.6796
			1260.88	-55.6939
			1260.95	-55.7083
			1261.07	-55.7226
			1261.14	-55.737
			1261.22	-55.7513
			1261.3	-55.7657
			1261.41	-55.7801
			1261.49	-55.7944
			1261.57	-55.8088
			1261.64	-55.8231
			1261.76	-55.8375
			1261.84	-55.8519
			1261.91	-55.8663
			1261.99	-55.8806
			1262.11	-55.895
			1262.22	-55.9165
			1262.41	-55.9488
			1262.61	-55.9811
			1262.8	-56.0134
			1262.99	-56.0457
			1263.18	-56.078
			1263.38	-56.1104
			1263.61	-56.1427
			1263.8	-56.1751
			1263.99	-56.2075
			1264.19	-56.2398
			1264.38	-56.2723
			1264.57	-56.3047
			1264.76	-56.3371
			1264.96	-56.3696
			1265.15	-56.402
			1265.34	-56.4345
			1265.53	-56.467
			1265.73	-56.4995
			1265.92	-56.532
			1266.11	-56.5645
			1266.3	-56.5971
			1266.5	-56.6297
			1266.73	-56.6623
			1266.92	-56.6949
			1267.11	-56.7276
			1267.3	-56.7602
			1267.5	-56.7929
			1267.69	-56.8256
			1267.88	-56.8583
			1268.07	-56.891
			1268.27	-56.9237
			1268.46	-56.9565
			1268.65	-56.9893
			1268.84	-57.0221
			1269.04	-57.0549
			1269.23	-57.0877
			1269.42	-57.1205
			1269.61	-57.1533
			1269.85	-57.1862
			1270.04	-57.2191
			1270.23	-57.2519
			1270.42	-57.2848
			1270.62	-57.3177
			1270.81	-57.3506
			1271	-57.3836
			1271.19	-57.4165
			1271.39	-57.4495
			1271.58	-57.4824
			1271.77	-57.5154
			1271.96	-57.5484
			1272.16	-57.5814
			1272.35	-57.6144
			1272.54	-57.6474
			1272.73	-57.6804
			1272.96	-57.7135
			1273.16	-57.7466
			1273.35	-57.7796
			1273.54	-57.8127
			1273.73	-57.8458
			1273.93	-57.879
			1274.12	-57.9121
			1274.31	-57.9452
			1274.5	-57.9784
			1274.54	-57.9867
			1274.62	-57.995
			1274.66	-58.0074
			1274.73	-58.0199
			1274.81	-58.0323
			1274.89	-58.0448
			1274.97	-58.0572
			1275.04	-58.0697
			1275.12	-58.0821
			1275.2	-58.0946
			1275.27	-58.107
			1275.35	-58.1195
			1275.39	-58.126
			1275.43	-58.1326
			1275.47	-58.1424
			1275.54	-58.1523
			1275.58	-58.1621
			1275.66	-58.172
			1275.7	-58.1818
			1275.77	-58.1917
			1275.81	-58.2016
			1275.89	-58.2114
			1275.93	-58.2213
			1276.01	-58.2311
			1276.04	-58.241
			1276.12	-58.2509
			1276.16	-58.2607
			1276.24	-58.2706
			1276.28	-58.2804
			1276.35	-58.2903
			1276.39	-58.3002
			1276.47	-58.31
			1276.51	-58.3199
			1276.58	-58.3298
			1276.62	-58.3397
			1276.7	-58.3495
			1276.74	-58.3594
			1276.81	-58.3693
			1276.85	-58.3792
			1276.93	-58.3891
			1276.97	-58.399
			1277.05	-58.4089
			1277.08	-58.4189
			1277.16	-58.4288
			1277.2	-58.4387
			1277.28	-58.4486
			1277.31	-58.4586
			1277.39	-58.4685
			1277.43	-58.4784
			1277.51	-58.4884
			1277.55	-58.4983
			1277.62	-58.5082
			1277.66	-58.5182
			1277.74	-58.5281
			1277.78	-58.5381
			1277.85	-58.548
			1277.89	-58.558
			1277.97	-58.5679
			1278.01	-58.5779
			1278.08	-58.5878
			1278.12	-58.5977
			1278.2	-58.6077
			1278.24	-58.6177
			1278.32	-58.6276
			1278.35	-58.6376
			1278.43	-58.6475
			1278.47	-58.6575
			1278.55	-58.6674
			1278.59	-58.6774
			1278.66	-58.6874
			1278.7	-58.6973
			1278.78	-58.7073
			1278.82	-58.7173
			1278.89	-58.7272
			1278.93	-58.7372
			1279.01	-58.7472
			1279.05	-58.7571
			1279.12	-58.7671
			1279.16	-58.7771
			1279.24	-58.787
			1279.28	-58.797
			1279.36	-58.807
			1279.39	-58.817
			1279.47	-58.8269
			1279.51	-58.837
			1279.59	-58.847
			1279.62	-58.857
			1279.7	-58.867
			1279.74	-58.877
			1279.89	-58.989
			1280.43	-59.103
			1280.97	-59.326
			1281.51	-59.547
			1282.05	-59.702
			1282.59	-59.831
			1283.13	-60
