# Supplementary material for: Finite element simulation study on vertical bearing characteristics of single pile with ram-compacted bearing sphere
Source: PLoS One. 2023 Sep 21;18(9):e0291719. doi: 10.1371/journal.pone.0291719 (PMC10513323; doi:10.1371/journal.pone.0291719)
Supplement: S1 Data — (ZIP) [file pone.0291719.s001.zip › The values used to build graphs/Related to Q-s curve/Fig 11 and Table9. Pile diameter.xlsx]

## Sheet: Sheet1
		ZJ1		ZJ2		ZJ3		ZJ4		ZJ5
		Q（kN）	s（mm）	Q（kN）	s（mm）	Q（kN）	s（mm）	Q（kN）	s（mm）	Q（kN）	s（mm）
		0	-0.000334429	0	-8.52745e-07	0	-2.39968e-07	0	-7.2135e-07	0	-7.36587e-07
		28.07	-0.167269	33.6684	-0.1984	28.07	-0.158562	28.07	-0.153377	28.07	-0.14895
		56.14	-0.334168	67.3368	-0.397036	56.14	-0.317457	56.14	-0.307209	56.14	-0.298461
		98.245	-0.58415	117.839	-0.694865	98.245	-0.555795	98.245	-0.537987	98.245	-0.52299
		161.403	-0.95843	193.593	-1.14155	161.403	-0.913293	161.403	-0.885101	161.403	-0.862689
		256.139	-1.51973	307.224	-1.81802	256.139	-1.45458	256.139	-1.41275	256.139	-1.37854
		398.257	-2.37311	477.687	-2.85535	398.257	-2.28123	398.257	-2.21688	398.257	-2.16375
		611.393	-3.73447	733.331	-4.47079	611.393	-3.55368	611.393	-3.45268	611.393	-3.36935
		931.138	-6.07418	1116.85	-7.10118	931.138	-5.55727	931.138	-5.39242	931.138	-5.25838
		1051.03	-7.11378	1260.65	-8.47161	1410.74	-9.90373	1410.74	-9.19051	1410.74	-8.61393
		1230.9	-9.13498	1314.58	-9.16637	1455.71	-10.6618	1455.71	-9.89396	1455.71	-9.22725
		1298.32	-10.1152	1395.49	-10.395	1472.55	-10.9663	1472.55	-10.1799	1472.55	-9.50616
		1323.61	-10.5136	1425.82	-10.9169	1497.84	-11.4658	1497.84	-10.6547	1497.84	-9.96079
		1361.56	-11.1559	1471.31	-11.768	1507.33	-11.6603	1535.79	-11.417	1507.33	-10.1375
		1375.79	-11.4089	1488.38	-12.1217	1521.56	-11.9585	1550.03	-11.7155	1521.56	-10.4086
		1397.13	-11.8053	1494.78	-12.2577	1542.9	-12.4189	1571.36	-12.1773	1542.9	-10.8279
		1429.13	-12.4308	1504.37	-12.465	1550.9	-12.5953	1603.36	-12.8998	1574.92	-11.4863
		1441.14	-12.6808	1518.78	-12.7823	1562.91	-12.8638	1615.37	-13.1791	1586.91	-11.7414
		1459.13	-13.0713	1540.36	-13.2727	1580.9	-13.2762	1633.37	-13.6065	1604.93	-12.133
		1465.9	-13.2219	1548.48	-13.4605	1607.93	-13.9155	1660.37	-14.2656	1631.93	-12.7409
		1476.03	-13.4516	1560.63	-13.7463	1618.04	-14.1607	1670.5	-14.519	1672.44	-13.6974
		1491.22	-13.8025	1578.85	-14.184	1633.25	-14.5346	1685.72	-14.9054	1687.62	-14.0683
		1514.01	-14.3437	1585.68	-14.3508	1638.95	-14.6767	1708.48	-15.5005	1693.32	-14.2094
		1522.54	-14.5509	1595.92	-14.6038	1647.48	-14.8919	1717.04	-15.7279	1701.88	-14.4234
		1535.37	-14.8663	1611.3	-14.9897	1660.31	-15.2194	1729.84	-16.0737	1714.68	-14.7496
		1554.6	-15.3485	1634.37	-15.5834	1679.54	-15.7221	1749.07	-16.6038	1733.91	-15.2494
		1561.81	-15.5318	1643.02	-15.8108	1686.75	-15.9139	1756.28	-16.806	1741.13	-15.4397
		1572.62	-15.8102	1655.98	-16.1573	1697.56	-16.205	1767.12	-17.1134	1751.96	-15.7284
		1588.85	-16.2353	1660.86	-16.2887	1713.79	-16.6492	1783.34	-17.5833	1768.16	-16.1688
		1613.18	-16.8898	1668.13	-16.4874	1719.85	-16.818	1789.41	-17.7617	1774.25	-16.3363
		1622.31	-17.1403	1679.11	-16.7892	1729	-17.0741	1798.53	-18.0319	1783.37	-16.5904
		1636	-17.5209	1695.51	-17.2501	1742.67	-17.4647	1812.23	-18.4435	1797.07	-16.9778
		1656.52	-18.1037	1701.67	-17.4256	1747.81	-17.6131	1832.77	-19.0752	1802.21	-17.1249
		1664.21	-18.3263	1710.89	-17.692	1755.5	-17.8379	1840.47	-19.317	1809.9	-17.3474
		1675.78	-18.6644	1724.76	-18.0987	1767.06	-18.1797	1852	-19.6844	1821.46	-17.6854
		1693.1	-19.1814	1729.95	-18.2532	1771.39	-18.3091	1856.35	-19.8237	1825.79	-17.8133
		1699.58	-19.3781	1737.76	-18.4872	1777.9	-18.5047	1862.84	-20.0343	1832.27	-18.0065
		1709.35	-19.6762	1749.44	-18.8429	1787.64	-18.8009	1872.58	-20.3538	1842.01	-18.2991
		1723.95	-20.1298	1753.82	-18.9775	1802.26	-19.2525	1876.23	-20.4746	1856.63	-18.745
		1729.45	-20.3015	1760.39	-19.181	1807.74	-19.4241	1881.73	-20.6568	1862.11	-18.9143
		1737.67	-20.5615	1770.25	-19.4896	1815.96	-19.6839	1889.95	-20.9328	1870.33	-19.171
		1750	-20.9569	1773.95	-19.6062	1828.28	-20.0797	1902.28	-21.352	1873.42	-19.2681
		1754.63	-21.1067	1779.51	-19.7824	1832.91	-20.2297	1906.91	-21.5107	1878.05	-19.4146
		1761.56	-21.3333	1787.83	-20.0495	1839.85	-20.4564	1913.84	-21.7504	1884.98	-19.6362
		1771.97	-21.6773	1800.32	-20.4565	1850.26	-20.8003	1924.25	-22.1138	1895.4	-19.9729
		1775.88	-21.8074	1805	-20.6108	1854.16	-20.9303	1939.86	-22.667	1899.3	-20.1004
		1781.72	-22.004	1812	-20.8442	1860	-21.1266	1945.7	-22.8768	1905.14	-20.293
		1790.5	-22.3016	1822.54	-21.1986	1868.79	-21.4236	1954.49	-23.1938	1913.92	-20.5849
		1803.67	-22.754	1826.48	-21.3326	1872.07	-21.5357	1957.77	-23.3134	1927.09	-21.0293
		1808.61	-22.9253	1832.4	-21.5349	1877.01	-21.7047	1962.71	-23.4936	1932.03	-21.1977
		1816.02	-23.1843	1841.29	-21.8412	1884.42	-21.9601	1970.12	-23.7658	1939.44	-21.4523
		1827.13	-23.577	1854.62	-22.3068	1895.54	-22.3474	1972.9	-23.8684	1950.56	-21.8386
		1831.29	-23.7255	1859.61	-22.483	1899.72	-22.4939	1977.08	-24.0228	1954.74	-21.9847
		1837.55	-23.9496	1867.11	-22.7495	1905.95	-22.7149	1983.31	-24.2555	1960.97	-22.2051
		1846.92	-24.2888	1878.36	-23.1536	1915.33	-23.0495	1985.67	-24.3431	1970.35	-22.5387
		1850.43	-24.4168	1882.57	-23.3062	1918.87	-23.1758	1989.18	-24.475	1973.88	-22.6647
		1855.71	-24.6095	1888.9	-23.5365	1924.11	-23.3662	1994.46	-24.6737	1979.16	-22.8546
		1863.62	-24.9008	1898.39	-23.8849	1932.03	-23.6537	2002.37	-24.9735	1987.05	-23.1414
		1875.5	-25.3425	1901.96	-24.0164	1935.01	-23.7621	2005.32	-25.0865	1998.92	-23.576
		1879.93	-25.5095	1907.28	-24.2145	1939.47	-23.9252	2009.78	-25.2566	2003.38	-23.7402
		1886.61	-25.7613	1915.29	-24.5138	1946.12	-24.1713	2016.46	-25.5132	2010.04	-23.9879
		1889.11	-25.8561	1918.29	-24.6266	1948.65	-24.2638	2026.49	-25.9009	2020.06	-24.3625
		1892.87	-25.9988	1922.8	-24.7964	1952.38	-24.4032	2030.22	-26.047	2023.82	-24.5037
		1898.51	-26.2138	1929.57	-25.0527	1958.02	-24.6132	2035.86	-26.2672	2029.46	-24.7166
		1906.96	-26.5384	1939.7	-25.4404	1960.13	-24.6922	2044.31	-26.5996	2037.91	-25.0381
		1910.14	-26.6607	1943.51	-25.5866	1963.3	-24.811	2047.48	-26.7249	2041.05	-25.1593
		1914.88	-26.8449	1949.2	-25.807	1968.04	-24.99	2052.23	-26.9134	2045.83	-25.3419
		1922.01	-27.1229	1957.75	-26.1398	1975.17	-25.2601	2059.36	-27.1977	2052.96	-25.6174
		1924.68	-27.2275	1960.95	-26.2653	1977.84	-25.3617	2062.02	-27.3048	2055.62	-25.7211
		1928.69	-27.3849	1965.76	-26.4542	1981.85	-25.5147	2066.04	-27.4658	2059.64	-25.8772
		1934.7	-27.6223	1972.97	-26.7392	1987.89	-25.7453	2072.04	-27.7087	2065.64	-26.1125
		1943.74	-27.9807	1975.7	-26.8464	1990.13	-25.832	2081.08	-28.0753	2074.65	-26.4677
		1957.26	-28.5239	1979.74	-27.0079	1993.5	-25.9625	2084.45	-28.2136	2078.05	-26.6017
		1962.32	-28.7294	1985.83	-27.2513	1998.58	-26.159	2087.85	-28.3522	2083.13	-26.8034
		1969.95	-29.0394	1994.95	-27.619	2006.19	-26.4554	2091.22	-28.4912	2090.74	-27.1077
		1972.79	-29.1561	1998.39	-27.7576	2009.05	-26.567	2094.61	-28.6307	2093.6	-27.2224
		1977.08	-29.3317	2003.51	-27.9663	2013.35	-26.735	2099.69	-28.8406	2097.87	-27.3949
		1983.51	-29.5964	2005.42	-28.0447	2019.75	-26.988	2104.74	-29.0514	2104.3	-27.6549
		1985.9	-29.696	2008.32	-28.1627	2022.16	-27.0833	2109.83	-29.2631	2113.92	-28.0476
		1989.52	-29.8458	2012.66	-28.3401	2025.78	-27.2266	2114.91	-29.4758	2117.54	-28.1956
		1994.93	-30.0713	2019.16	-28.6076	2031.2	-27.4423	2116.81	-29.5557	2122.96	-28.4183
		2003.08	-30.4118	2021.59	-28.7082	2039.34	-27.768	2119.65	-29.6759	2131.07	-28.7546
		2006.11	-30.54	2025.26	-28.8596	2042.37	-27.8906	2123.94	-29.8568	2134.13	-28.8813
		2010.68	-30.7331	2030.74	-29.0877	2046.95	-28.0751	2130.37	-30.1292	2138.71	-29.0719
		2017.56	-31.0241	2038.96	-29.4318	2053.8	-28.3532	2132.79	-30.2317	2145.56	-29.3592
		2020.11	-31.1336	2042.06	-29.5614	2056.38	-28.4578	2136.38	-30.3858	2148.14	-29.4674
		2023.99	-31.2984	2046.67	-29.7565	2060.23	-28.6152	2141.8	-30.618	2151.99	-29.63
		2029.77	-31.5466	2053.6	-30.0505	2066.04	-28.8523	2149.94	-30.9682	2157.77	-29.875
		2038.44	-31.9212	2056.23	-30.1611	2074.71	-29.2102	2162.12	-31.4983	2166.47	-30.2447
		2041.7	-32.0623	2060.14	-30.3276	2077.97	-29.3451	2166.7	-31.6985	2169.73	-30.3841
		2046.58	-32.2746	2065.99	-30.5784	2082.85	-29.5482	2173.54	-32.0003	2174.61	-30.5938
		2053.91	-32.5947	2074.78	-30.9569	2084.67	-29.6245	2176.13	-32.1139	2181.94	-30.9099
		2056.66	-32.7151	2078.05	-31.0995	2087.43	-29.7392	2180	-32.2849	2184.66	-31.029
		2060.76	-32.8964	2083	-31.3141	2091.55	-29.9118	2185.78	-32.5423	2188.79	-31.208
		2066.96	-33.1696	2090.4	-31.6377	2097.73	-30.1719	2194.46	-32.9308	2194.96	-31.4777
		2076.23	-33.5821	2101.55	-32.1269	2100.03	-30.2698	2197.71	-33.0773	2197.29	-31.5792
		2079.71	-33.7377	2105.69	-32.3115	2103.51	-30.4169	2202.6	-33.2977	2200.77	-31.7318
		2084.9	-33.9719	2111.95	-32.5894	2108.73	-30.6384	2209.92	-33.6302	2205.97	-31.9614
		2086.86	-34.06	2114.31	-32.694	2116.56	-30.9726	2212.67	-33.7553	2213.8	-32.3077
		2089.81	-34.1925	2117.81	-32.8513	2119.48	-31.0984	2216.77	-33.9436	2216.74	-32.438
		2094.19	-34.3918	2123.1	-33.0881	2123.89	-31.2877	2222.98	-34.2273	2221.12	-32.6341
		2100.79	-34.6922	2131.01	-33.4454	2130.48	-31.573	2225.28	-34.3339	2227.72	-32.9296
		2107.38	-34.9944	2133.97	-33.58	2132.96	-31.6805	2228.76	-34.4943	2230.22	-33.0408
		2114.01	-35.2983	2138.41	-33.7824	2136.66	-31.842	2233.98	-34.7358	2233.92	-33.2079
		2120.6	-35.6039	2145.11	-34.0875	2142.25	-32.0852	2235.92	-34.8266	2239.48	-33.4596
		2127.2	-35.9109	2147.61	-34.2023	2144.32	-32.1767	2238.86	-34.963	2247.85	-33.8392
		2133.8	-36.2196	2151.38	-34.3749	2147.47	-32.3142	2243.27	-35.1683	2250.96	-33.9821
		2136.27	-36.3358	2157	-34.6349	2152.15	-32.5213	2249.87	-35.4776	2255.68	-34.197
		2138.74	-36.4522	2165.45	-35.0272	2159.2	-32.8332	2252.34	-35.594	2262.72	-34.5208
		2141.21	-36.5688	2168.62	-35.175	2161.84	-32.9507	2256.04	-35.7691	2265.36	-34.6427
		2143.68	-36.6857	2173.4	-35.3973	2165.8	-33.1273	2261.6	-36.0325	2269.32	-34.8259
		2147.41	-36.8615	2180.5	-35.7323	2167.28	-33.1936	2269.96	-36.43	2275.27	-35.1017
		2152.97	-37.1261	2183.19	-35.8584	2169.53	-33.2933	2273.08	-36.5797	2277.49	-35.2054
		2155.05	-37.2256	2187.2	-36.0479	2172.87	-33.4432	2276.22	-36.7298	2280.83	-35.3614
		2158.19	-37.3751	2193.23	-36.3336	2177.9	-33.6688	2279.37	-36.8803	2285.85	-35.596
		2162.88	-37.6001	2195.48	-36.441	2179.78	-33.7537	2284.06	-37.1068	2293.38	-35.9497
		2164.65	-37.6847	2198.85	-36.6026	2182.58	-33.8812	2291.1	-37.4483	2296.21	-36.0828
		2167.28	-37.8118	2203.93	-36.8458	2186.82	-34.073	2293.74	-37.5768	2300.45	-36.283
		2171.24	-38.003	2211.54	-37.2126	2193.17	-34.3618	2297.7	-37.7702	2306.79	-36.5846
		2177.19	-38.2909	2214.4	-37.3507	2195.55	-34.4704	2303.65	-38.0614	2309.18	-36.698
		2179.44	-38.3992	2218.68	-37.5584	2199.12	-34.6337	2305.89	-38.1709	2312.74	-36.8687
		2182.78	-38.562	2225.11	-37.8715	2204.48	-34.8796	2309.23	-38.3356	2318.1	-37.1255
		2187.8	-38.8069	2227.54	-37.9893	2206.5	-34.972	2314.26	-38.5836	2320.1	-37.2221
		2195.33	-39.1763	2231.14	-38.1664	2209.5	-35.111	2316.14	-38.6769	2323.13	-37.3673
		2198.13	-39.3153	2236.56	-38.433	2214.02	-35.32	2318.02	-38.7702	2327.65	-37.5858
		2202.37	-39.5245	2238.61	-38.5333	2220.81	-35.6351	2319.9	-38.8637	2329.33	-37.6679
		2208.72	-39.8393	2241.64	-38.684	2223.34	-35.7536	2322.71	-39.0043	2331.89	-37.7913
		2211.1	-39.9577	2246.22	-38.9107	2227.16	-35.9319	2326.95	-39.2158	2335.68	-37.9769
		2214.67	-40.1358	2253.09	-39.2526	2232.88	-36.2006	2333.29	-39.5343	2341.4	-38.2564
		2220.03	-40.4039	2255.65	-39.3812	2235.02	-36.3016	2335.68	-39.6542	2349.99	-38.6782
		2222.05	-40.5048	2259.52	-39.5747	2238.25	-36.4535	2338.06	-39.7743	2350.53	-38.6827
		2225.05	-40.6564	2265.31	-39.866	2243.07	-36.682	2340.45	-39.8946	2351.06	-38.731
		2229.57	-40.8845	2267.47	-39.9756	2244.87	-36.7679	2344.01	-40.0754	2351.87	-38.7708
		2236.36	-41.2284	2270.73	-40.1403	2247.59	-36.8969	2349.37	-40.3478	2352.66	-38.8105
		2236.98	-41.2344	2275.61	-40.3884	2251.66	-37.0911	2354.74	-40.6213	2353.47	-38.8502
		2237.94	-41.3092	2282.95	-40.7624	2253.21	-37.164	2356.06	-40.6899	2354.29	-38.89
		2239.37	-41.382	2285.68	-40.9032	2255.48	-37.2736	2357.4	-40.7585	2355.07	-38.9298
		2241.53	-41.4914	2289.82	-41.1151	2258.93	-37.4385	2358.75	-40.8273	2355.89	-38.9697
		2244.73	-41.6559	2295.98	-41.4344	2264.07	-37.6864	2360.74	-40.9305	2356.7	-39.0096
		2249.56	-41.9037	2298.31	-41.5545	2266.01	-37.7797	2363.77	-41.0856	2357.49	-39.0494
		2256.8	-42.2772	2301.81	-41.7352	2268.9	-37.9198	2366.78	-41.2412	2358.3	-39.0894
		2259.52	-42.4178	2307.03	-42.0073	2273.25	-38.1307	2369.78	-41.397	2359.12	-39.1293
		2263.59	-42.6292	2308.98	-42.1096	2277.6	-38.3423	2374.3	-41.6316	2359.9	-39.1693
		2269.71	-42.9476	2311.91	-42.2635	2281.95	-38.5546	2381.09	-41.9851	2360.72	-39.2093
		2271.99	-43.0675	2316.28	-42.495	2288.49	-38.8746	2383.62	-42.1182	2361.53	-39.2493
		2275.44	-43.2476	2322.92	-42.8438	2290.12	-38.9549	2386.17	-42.2515	2362.32	-39.2893
		2280.58	-43.519	2325.38	-42.975	2291.75	-39.0352	2388.73	-42.3852	2363.13	-39.3294
		2282.51	-43.621	2329.08	-43.1724	2294.19	-39.1559	2391.26	-42.5191	2363.94	-39.3695
		2285.4	-43.7744	2334.67	-43.4697	2297.87	-39.3375	2393.81	-42.6533	2364.73	-39.4096
		2288.32	-43.9281	2336.76	-43.5815	2303.37	-39.611	2396.34	-42.7878	2365.54	-39.4498
		2291.21	-44.0822	2339.89	-43.7497	2305.42	-39.7139	2400.15	-42.9902	2366.36	-39.49
		2295.56	-44.314	2344.6	-44.0028	2308.53	-39.8685	2401.11	-43.0408	2367.14	-39.5302
		2297.19	-44.4011	2351.64	-44.3844	2313.16	-40.1013	2402.06	-43.0915	2367.96	-39.5704
		2299.63	-44.532	2354.3	-44.528	2314.9	-40.1888	2403.49	-43.1677	2368.77	-39.6107
		2303.31	-44.7288	2358.24	-44.7441	2317.52	-40.3203	2405.66	-43.282	2369.56	-39.6509
		2304.69	-44.8027	2364.2	-45.0695	2321.45	-40.5181	2407.79	-43.3965	2370.37	-39.6913
		2306.76	-44.9137	2366.42	-45.1919	2322.9	-40.5925	2408.32	-43.4252	2371.19	-39.7316
		2309.85	-45.0806	2369.78	-45.3761	2325.12	-40.7041	2408.86	-43.4538	2371.97	-39.772
		2314.48	-45.3319	2374.8	-45.6534	2328.41	-40.8721	2409.67	-43.4969	2372.79	-39.8124
		2316.22	-45.4262	2376.69	-45.7576	2333.37	-41.1249	2410.88	-43.5615	2373.6	-39.8528
		2318.83	-45.5681	2379.51	-45.9142	2335.23	-41.22	2412.67	-43.6585	2374.39	-39.8933
		2322.76	-45.7815	2383.72	-46.1499	2338.03	-41.3628	2415.4	-43.8043	2375.2	-39.9338
		2328.63	-46.1029	2390.09	-46.505	2342.22	-41.5778	2418.12	-43.9504	2376.01	-39.9743
		2330.85	-46.2238	2396.45	-46.8619	2346.4	-41.7934	2420.84	-44.0969	2376.8	-40.0148
		2334.16	-46.4057	2402.78	-47.2207	2350.58	-42.0098	2423.54	-44.2437	2377.61	-40.0554
		2335.4	-46.4739	2409.14	-47.5815	2352.15	-42.091	2426.26	-44.3908	2378.43	-40.096
		2335.7	-46.491	2415.51	-47.9441	2354.51	-42.2132	2428.98	-44.5382	2379.21	-40.1366
		2336.01	-46.5081	2417.09	-48.0351	2358.05	-42.3969	2431.68	-44.686	2380.03	-40.1772
		2336.32	-46.5252	2419.48	-48.1716	2363.33	-42.6734	2434.4	-44.8341	2380.84	-40.2179
		2336.43	-46.5316	2423.05	-48.3769	2365.32	-42.7773	2437.12	-44.9826	2381.63	-40.2586
		2336.6	-46.5412	2428.4	-48.6862	2368.29	-42.9336	2439.84	-45.1314	2382.44	-40.2994
		2336.88	-46.5557	2433.75	-48.9968	2372.76	-43.1687	2442.54	-45.2806	2383.26	-40.3401
		2337.28	-46.5773	2439.11	-49.3088	2374.44	-43.2571	2445.26	-45.4302	2384.46	-40.4013
		2337.87	-46.6098	2444.49	-49.6224	2376.97	-43.3899	2449.33	-45.6553	2386.26	-40.4932
		2338.74	-46.6586	2449.85	-49.9374	2380.73	-43.5896	2453.4	-45.8811	2388.98	-40.6314
		2340.06	-46.7318	2455.2	-50.2539	2386.37	-43.8904	2454.44	-45.9377	2391.7	-40.7698
		2342.05	-46.8419	2460.55	-50.5719	2388.5	-44.0035	2455.45	-45.9943	2394.4	-40.9086
		2345.02	-47.0072	2465.91	-50.8915	2391.68	-44.1735	2456.97	-46.0793	2397.12	-41.0476
		2349.49	-47.2562	2471.29	-51.2126	2396.45	-44.4293	2458.51	-46.1644	2399.84	-41.1869
		2351.17	-47.3498	2473.28	-51.3334	2398.24	-44.5255	2460.03	-46.2496	2402.54	-41.3265
		2353.7	-47.4904	2476.31	-51.515	2400.94	-44.6701	2462.33	-46.3776	2405.26	-41.4664
		2357.46	-47.702	2480.82	-51.7883	2404.95	-44.8876	2463.17	-46.4257	2407.98	-41.6067
		2358.86	-47.7815	2482.51	-51.891	2406.47	-44.9694	2464.46	-46.4979	2410.71	-41.7473
		2361	-47.901	2485.06	-52.0454	2408.74	-45.0923	2465.75	-46.5701	2413.4	-41.8883
		2364.17	-48.0806	2488.87	-52.2777	2412.14	-45.277	2467.04	-46.6424	2416.13	-42.0295
		2368.94	-48.3511	2494.59	-52.6273	2417.22	-45.5553	2468.98	-46.751	2418.85	-42.1711
		2370.74	-48.4528	2495.13	-52.6601	2419.13	-45.6599	2471.87	-46.9144	2421.57	-42.313
		2373.43	-48.6056	2495.94	-52.7094	2421.99	-45.8172	2476.22	-47.16	2424.27	-42.4552
		2377.44	-48.8354	2497.15	-52.7834	2424.86	-45.9749	2480.57	-47.4067	2426.99	-42.5977
		2383.48	-49.182	2498.97	-52.8945	2427.75	-46.133	2484.92	-47.6542	2429.71	-42.7406
		2385.75	-49.3124	2501.7	-53.0615	2430.61	-46.2915	2489.28	-47.9027	2432.41	-42.8837
		2389.15	-49.5086	2505.77	-53.3127	2434.9	-46.5301	2490.37	-47.965	2436.5	-43.099
		2394.23	-49.8038	2511.86	-53.6915	2439.2	-46.7695	2492	-48.0585	2442.6	-43.4233
		2396.17	-49.9149	2517.99	-54.0721	2443.49	-47.0097	2493.63	-48.1521	2444.9	-43.5454
		2399.03	-50.0818	2519.51	-54.1675	2445.12	-47.1	2495.25	-48.2458	2448.32	-43.7289
		2401.89	-50.2492	2521.02	-54.2631	2447.54	-47.2357	2496.88	-48.3397	2453.49	-44.0051
		2404.76	-50.417	2523.31	-54.4068	2451.16	-47.4398	2498.51	-48.4337	2458.62	-44.2826
		2409.05	-50.6695	2526.78	-54.6227	2454.78	-47.6445	2500.95	-48.575	2463.79	-44.5613
		2410.65	-50.7643	2531.93	-54.948	2458.43	-47.8499	2503.39	-48.7165	2468.95	-44.8414
		2413.09	-50.9069	2537.08	-55.2745	2462.05	-48.056	2505.87	-48.8584	2474.09	-45.1226
		2416.71	-51.1212	2538.36	-55.3563	2465.67	-48.2627	2508.31	-49.0006	2479.25	-45.4051
		2418.06	-51.2019	2539.67	-55.4382	2471.11	-48.5738	2510.75	-49.1431	2481.19	-45.5112
		2420.11	-51.3229	2540.95	-55.5202	2473.16	-48.6908	2513.19	-49.2859	2484.08	-45.6709
		2423.17	-51.5048	2542.87	-55.6433	2476.22	-48.8667	2516.87	-49.5006	2488.43	-45.9111
		2427.77	-51.7784	2545.77	-55.8284	2480.8	-49.1314	2522.37	-49.8238	2494.97	-46.2731
		2429.49	-51.8812	2550.15	-56.1069	2482.54	-49.2309	2523.75	-49.9048	2501.49	-46.6372
		2432.07	-52.0358	2554.49	-56.3866	2485.12	-49.3803	2525.12	-49.9859	2503.11	-46.7286
		2435.94	-52.2684	2558.83	-56.6673	2488.99	-49.605	2526.5	-50.067	2505.56	-46.866
		2436.31	-52.2903	2560.48	-56.7729	2490.43	-49.6895	2527.87	-50.1483	2509.23	-47.0727
		2436.84	-52.3231	2562.91	-56.9314	2492.62	-49.8164	2529.95	-50.2703	2510.61	-47.1504
		2437.65	-52.3723	2565.36	-57.0903	2495.87	-50.0071	2533.04	-50.4537	2512.66	-47.2672
		2438.89	-52.4461	2567.82	-57.2495	2497.11	-50.0788	2537.67	-50.7298	2515.77	-47.4426
		2439.37	-52.4738	2568.73	-57.3093	2498.96	-50.1865	2539.41	-50.8336	2520.41	-47.7067
		2440.04	-52.5154	2570.11	-57.3991	2501.71	-50.3483	2541.15	-50.9375	2522.15	-47.806
		2440.29	-52.531	2572.16	-57.5339	2505.84	-50.5917	2542.89	-51.0416	2524.76	-47.9552
		2440.69	-52.5544	2575.26	-57.7366	2507.38	-50.6831	2544.63	-51.1458	2528.69	-48.1796
		2441.28	-52.5896	2576.44	-57.8128	2509.71	-50.8206	2546.4	-51.2502	2534.55	-48.5175
		2442.15	-52.6423	2577.59	-57.889	2513.22	-51.0272	2548.14	-51.3547	2536.77	-48.6446
		2442.48	-52.662	2578.76	-57.9653	2514.51	-51.1049	2549.88	-51.4593	2540.08	-48.8357
		2442.96	-52.6917	2580.48	-58.0798	2515.83	-51.1826	2551.62	-51.5642	2545.02	-49.1233
		2443.69	-52.7362	2583.11	-58.252	2517.15	-51.2604	2553.36	-51.6693	2546.9	-49.2315
		2444.81	-52.803	2584.08	-58.3166	2519.11	-51.3773	2555.1	-51.7746	2549.68	-49.3941
		2446.47	-52.9034	2585.56	-58.4136	2522.06	-51.553	2556.84	-51.88	2553.86	-49.6388
		2448.94	-53.0542	2587.75	-58.5595	2526.47	-51.8175	2558.58	-51.9856	2555.44	-49.7308
		2452.67	-53.2809	2591.09	-58.7787	2528.12	-51.9169	2560.32	-52.0913	2557.79	-49.8689
		2454.08	-53.3661	2592.3	-58.861	2530.59	-52.0662	2562.06	-52.1972	2561.33	-50.0767
		2456.15	-53.4941	2594.18	-58.9847	2534.33	-52.2908	2564.67	-52.3564	2566.61	-50.3894
		2459.32	-53.6866	2596.98	-59.1706	2535.73	-52.3753	2568.6	-52.5957	2568.6	-50.5069
		2464.04	-53.9764	2601.15	-59.4502	2537.84	-52.5021	2569.58	-52.6557	2571.58	-50.6837
		2465.81	-54.0854	2602.74	-59.5552	2540.98	-52.6929	2570.54	-52.7157	2572.7	-50.7501
		2468.45	-54.249	2605.09	-59.7132	2545.7	-52.9801	2572.03	-52.8058	2574.38	-50.8498
		2472.43	-54.4952	2607.45	-59.8714	2547.46	-53.0881	2574.22	-52.9411	2576.88	-50.9996
		2473.92	-54.5877	2610.51	-60	2550.1	-53.2504	2577.53	-53.1446	2580.67	-51.2249
		2476.17	-54.7267			2554.09	-53.4945	2580.84	-53.3485	2586.31	-51.5641
		2479.54	-54.9356			2555.58	-53.5862	2584.15	-53.5531	2588.45	-51.6917
		2480.77	-55.0141			2557.82	-53.7241	2587.44	-53.7583	2591.62	-51.8835
		2482.68	-55.1321			2560.07	-53.8622	2590.75	-53.9641	2596.39	-52.1723
		2485.51	-55.3094			2562.31	-54.0006	2594.06	-54.1705	2598.19	-52.2808
		2489.75	-55.5761			2565.65	-54.2086	2597.37	-54.3774	2600.85	-52.444
		2491.35	-55.6764			2570.71	-54.5216	2600.69	-54.5849	2604.9	-52.6894
		2493.74	-55.827			2572.59	-54.6393	2603.97	-54.793	2610.93	-53.0592
		2497.33	-56.0536			2575.42	-54.8162	2604.81	-54.8451	2613.2	-53.1983
		2500.92	-56.2809			2576.49	-54.8827	2605.63	-54.8972	2616.6	-53.4075
		2504.49	-56.5088			2578.09	-54.9824	2606.47	-54.9494	2621.68	-53.7224
		2505.84	-56.5945			2580.48	-55.1323	2607.28	-55.0016	2623.59	-53.8408
		2507.86	-56.7231			2584.07	-55.3576	2608.12	-55.0538	2626.45	-54.0188
		2510.89	-56.9165			2589.43	-55.6969	2608.94	-55.1061	2630.78	-54.2864
		2515.44	-57.2076			2591.45	-55.8245	2609.78	-55.1584	2632.38	-54.387
		2517.12	-57.317			2594.48	-56.0164	2610.59	-55.2108	2634.79	-54.5381
		2519.68	-57.4814			2599.03	-56.3053	2611.41	-55.2632	2638.41	-54.7654
		2523.52	-57.7287			2600.71	-56.4138	2612.25	-55.3156	2643.86	-55.1078
		2524.95	-57.8216			2603.27	-56.5769	2613.49	-55.3943	2645.91	-55.2365
		2527.11	-57.9613			2607.11	-56.8223	2614.72	-55.4731	2648.97	-55.4301
		2530.34	-58.1713			2608.55	-56.9145	2615.96	-55.552	2653.57	-55.7215
		2531.55	-58.2502			2610.71	-57.0531	2617.22	-55.6309	2658.14	-56.0139
		2532.76	-58.3292			2613.93	-57.2614	2618.45	-55.71	2662.75	-56.3074
		2533.96	-58.4083			2618.76	-57.5749	2619.69	-55.7891	2667.32	-56.6021
		2535.17	-58.4874			2620.59	-57.6928	2621.54	-55.908	2671.93	-56.8977
		2536.41	-58.5667			2623.31	-57.8699	2623.39	-56.027	2673.64	-57.0088
		2537.61	-58.646			2624.35	-57.9363	2625.27	-56.1462	2676.22	-57.1757
		2538.82	-58.7254			2625.86	-58.0362	2627.13	-56.2656	2680.1	-57.4268
		2540.03	-58.8049			2628.17	-58.1862	2628.98	-56.3852	2683.97	-57.6785
		2541.23	-58.8844			2631.62	-58.4118	2630.83	-56.505	2687.84	-57.931
		2542.44	-58.9641			2636.81	-58.7516	2632.71	-56.625	2691.72	-58.1843
		2543.68	-59.0438			2638.75	-58.8793	2634.57	-56.7451	2695.59	-58.4384
		2544.88	-59.1236			2641.67	-59.0713	2636.42	-56.8654	2697.05	-58.5338
		2546.09	-59.2035			2646.02	-59.3601	2638.3	-56.9859	2699.24	-58.6772
		2547.3	-59.2835			2646.44	-59.3638	2638.97	-57.0312	2702.5	-58.8927
		2549.12	-59.4035			2647.06	-59.4279	2639.67	-57.0764	2707.41	-59.217
		2551.84	-59.584			2647.96	-59.489	2640.38	-57.1217	2709.23	-59.3389
		2555.94	-59.8555			2649.36	-59.5808	2641.08	-57.167	2712.01	-59.522
		2557.46	-59.9574			2651.41	-59.7187	2642.12	-57.235	2716.14	-59.7974
		2559	-60			2654.52	-59.9259	2643.69	-57.3371	2717.68	-59.9008
						2655.7	-60	2646.05	-57.4905	2719.23	-60
								2649.58	-57.721
								2654.86	-58.068
								2656.21	-58.1549
								2657.53	-58.242
								2658.85	-58.3291
								2660.17	-58.4164
								2661.49	-58.5037
								2662.8	-58.5911
								2664.15	-58.6786
								2665.47	-58.7661
								2666.79	-58.8538
								2668.11	-58.9415
								2669.43	-59.0293
								2670.75	-59.1173
								2672.1	-59.2053
								2674.06	-59.3375
								2676.05	-59.4699
								2678.05	-59.6025
								2681.02	-59.8018
								2684	-60
