# Supplementary material for: Finite element simulation study on vertical bearing characteristics of single pile with ram-compacted bearing sphere
Source: PLoS One. 2023 Sep 21;18(9):e0291719. doi: 10.1371/journal.pone.0291719 (PMC10513323; doi:10.1371/journal.pone.0291719)
Supplement: S1 Data — (ZIP) [file pone.0291719.s001.zip › The values used to build graphs/Related to Q-s curve/Fig 9 and Table7. Pile length.xlsx]

## Sheet: Sheet1
		ZC1		ZC2		ZC3		ZC4		ZC5		ZC6
		Q（kN）	s（mm）	Q（kN）	s（mm）	Q（kN）	s（mm）	Q（kN）	s（mm）	Q（kN）	s（mm）	Q（kN）	s（mm）
		0	-2.61802e-07	0	-3.46012e-07	0	-1.34377e-07	0	-8.52745e-07	0	-1.09054e-06	0	-7.62721e-07
		19	-0.182374	23.1088	-0.175541	24.0416	-0.166885	33.6684	-0.1984	34.386	-0.190164	37.2576	-0.187067
		38	-0.364415	46.2176	-0.351024	48.0832	-0.333896	67.3368	-0.397036	68.772	-0.381833	74.5152	-0.375261
		66.5	-0.636878	80.8808	-0.613848	84.1456	-0.584184	117.839	-0.694865	120.351	-0.670513	130.402	-0.658252
		109.25	-1.04432	132.876	-1.0076	138.239	-0.959124	193.593	-1.14155	197.72	-1.10561	214.231	-1.08421
		173.375	-1.65522	210.868	-1.59853	219.38	-1.52122	307.224	-1.81802	313.772	-1.76352	339.976	-1.7258
		269.572	-2.57711	327.868	-2.48969	341.102	-2.36737	477.687	-2.85535	487.869	-2.76293	528.611	-2.69635
		413.839	-4.09833	503.333	-3.91872	523.65	-3.66032	733.331	-4.47079	748.961	-4.29756	811.508	-4.17562
		467.951	-4.75677	766.565	-6.71723	797.508	-5.88385	1116.85	-7.10118	1140.65	-6.71154	1235.91	-6.46983
		549.1	-5.87264	791.245	-7.10298	900.19	-7.00439	1260.65	-8.47161	1287.51	-7.69495	1395.04	-7.367
		579.538	-6.35347	828.266	-7.75206	1054.25	-9.20252	1314.58	-9.16637	1507.86	-9.55847	1633.78	-8.84747
		625.195	-7.229	842.131	-8.02395	1112	-10.2281	1395.49	-10.395	1590.46	-10.5372	1723.28	-9.48268
		642.314	-7.60192	862.952	-8.45011	1133.66	-10.6708	1425.82	-10.9169	1621.44	-10.9914	1857.55	-10.578
		667.983	-8.19399	894.195	-9.13216	1141.78	-10.8438	1471.31	-11.768	1667.93	-11.7494	1907.92	-11.14
		677.616	-8.42543	905.911	-9.40115	1153.97	-11.1085	1488.38	-12.1217	1685.36	-12.0591	1983.45	-12.3151
		692.075	-8.78563	923.474	-9.81963	1172.24	-11.5173	1494.78	-12.2577	1711.49	-12.5421	2011.76	-12.8024
		713.735	-9.35347	949.818	-10.4788	1179.1	-11.6744	1504.37	-12.465	1750.69	-13.3309	2022.38	-13
		721.848	-9.57486	959.708	-10.7352	1189.39	-11.9138	1518.78	-12.7823	1765.41	-13.6407	2038.33	-13.3043
		734.046	-9.91691	974.521	-11.1311	1204.8	-12.2819	1540.36	-13.2727	1787.45	-14.1174	2062.25	-13.7735
		738.606	-10.0478	980.09	-11.2827	1210.59	-12.4226	1548.48	-13.4605	1795.74	-14.2991	2098.09	-14.5023
		745.465	-10.2469	988.433	-11.5135	1219.27	-12.6361	1560.63	-13.7463	1808.15	-14.5746	2111.54	-14.7829
		755.763	-10.5516	1000.93	-11.8672	1232.28	-12.9623	1578.85	-14.184	1826.76	-14.9945	2131.69	-15.2112
		771.172	-11.0245	1005.63	-12.002	1237.16	-13.0866	1585.68	-14.3508	1854.68	-15.6407	2139.26	-15.3739
		776.967	-11.2067	1012.65	-12.2067	1244.47	-13.2748	1595.92	-14.6038	1865.13	-15.8879	2150.58	-15.62
		785.631	-11.4852	1023.21	-12.5196	1255.45	-13.5611	1611.3	-14.9897	1880.85	-16.2639	2167.61	-15.9942
		798.646	-11.9144	1039.04	-13.0027	1259.56	-13.6701	1634.37	-15.5834	1904.4	-16.8397	2173.98	-16.136
		818.178	-12.585	1044.98	-13.1878	1265.74	-13.8346	1643.02	-15.8108	1913.24	-17.059	2183.56	-16.3505
		825.493	-12.8451	1053.88	-13.4696	1275	-14.0844	1655.98	-16.1573	1926.48	-17.3919	2197.9	-16.6766
		836.475	-13.245	1057.23	-13.5765	1278.48	-14.1792	1660.86	-16.2887	1946.35	-17.9002	2219.44	-17.1739
		852.948	-13.8656	1062.22	-13.7382	1283.7	-14.3223	1668.13	-16.4874	1953.81	-18.0937	2227.52	-17.3627
		859.123	-14.1046	1069.73	-13.9839	1291.51	-14.5393	1679.11	-16.7892	1964.99	-18.387	2239.63	-17.6486
		868.395	-14.4714	1081.01	-14.3594	1303.22	-14.8702	1695.51	-17.2501	1981.73	-18.8341	2257.81	-18.0837
		871.872	-14.6113	1085.24	-14.5024	1307.62	-14.996	1701.67	-17.4256	1988.03	-19.0038	2264.63	-18.2486
		877.078	-14.8236	1091.57	-14.7193	1314.23	-15.1863	1710.89	-17.692	1997.48	-19.2605	2274.84	-18.498
		884.887	-15.1477	1101.09	-15.0503	1324.12	-15.4756	1724.76	-18.0987	2011.62	-19.6505	2290.15	-18.8771
		896.629	-15.6466	1104.65	-15.1759	1327.82	-15.5853	1729.95	-18.2532	2016.91	-19.7981	2313.14	-19.4569
		901.018	-15.838	1109.98	-15.3661	1333.4	-15.751	1737.76	-18.4872	2024.89	-20.021	2321.78	-19.6774
		907.611	-16.1301	1118.03	-15.6551	1341.74	-16.0025	1749.44	-18.8429	2036.82	-20.3588	2334.71	-20.0119
		917.51	-16.5792	1121.03	-15.7645	1344.86	-16.0979	1753.82	-18.9775	2041.29	-20.4866	2339.55	-20.1384
		921.215	-16.7507	1125.54	-15.9298	1349.55	-16.2418	1760.39	-19.181	2048	-20.6794	2346.86	-20.3293
		926.782	-17.0114	1132.31	-16.1806	1356.6	-16.4598	1770.25	-19.4896	2058.07	-20.9713	2357.74	-20.6183
		935.142	-17.4099	1142.45	-16.5636	1367.17	-16.7918	1773.95	-19.6062	2073.2	-21.4154	2374.13	-21.0573
		938.258	-17.5615	1152.62	-16.955	1371.12	-16.9182	1779.51	-19.7824	2078.84	-21.5838	2380.28	-21.2236
		942.951	-17.7913	1162.77	-17.3554	1377.08	-17.1088	1787.83	-20.0495	2087.37	-21.8384	2389.48	-21.4748
		950	-18.1415	1166.58	-17.5075	1379.29	-17.1808	1800.32	-20.4565	2100.09	-22.2246	2392.91	-21.5696
		952.641	-18.2744	1172.29	-17.738	1382.63	-17.2892	1805	-20.6108	2104.87	-22.3705	2398.09	-21.7123
		956.612	-18.4753	1180.86	-18.0887	1387.66	-17.4529	1812	-20.8442	2112.06	-22.5908	2405.87	-21.928
		962.559	-18.7805	1184.07	-18.2216	1395.18	-17.7006	1822.54	-21.1986	2122.82	-22.9241	2417.53	-22.2547
		964.782	-18.8959	1188.88	-18.4227	1397.99	-17.7944	1826.48	-21.3326	2126.84	-23.0499	2421.89	-22.3782
		968.126	-19.0702	1196.11	-18.728	1402.23	-17.9358	1832.4	-21.5349	2132.89	-23.2395	2428.45	-22.5644
		973.142	-19.3341	1198.82	-18.8435	1408.57	-18.1496	1841.29	-21.8412	2141.97	-23.5261	2438.29	-22.8459
		975.023	-19.4338	1202.88	-19.0179	1410.95	-18.2305	1854.62	-22.3068	2145.38	-23.6341	2453.04	-23.2734
		977.835	-19.5841	1208.98	-19.2821	1414.51	-18.3523	1859.61	-22.483	2150.47	-23.7968	2458.55	-23.435
		982.072	-19.8113	1218.13	-19.6841	1419.87	-18.5364	1867.11	-22.7495	2158.13	-24.0423	2466.86	-23.679
		988.418	-20.156	1221.58	-19.8363	1427.9	-18.8155	1878.36	-23.1536	2169.62	-24.4138	2479.31	-24.0485
		990.793	-20.2865	1226.71	-20.0666	1430.91	-18.9213	1882.57	-23.3062	2186.85	-24.9787	2483.96	-24.188
		994.365	-20.4832	1228.65	-20.1534	1435.43	-19.0807	1888.9	-23.5365	2193.31	-25.1926	2490.97	-24.3984
		999.723	-20.781	1231.54	-20.2842	1442.21	-19.322	1898.39	-23.8849	2203.01	-25.5156	2501.48	-24.7163
		1001.74	-20.8935	1235.88	-20.4818	1444.76	-19.4134	1901.96	-24.0164	2206.62	-25.6373	2505.42	-24.8362
		1004.74	-21.0629	1242.4	-20.781	1448.55	-19.5508	1907.28	-24.2145	2212.09	-25.8206	2511.31	-25.0168
		1009.26	-21.3189	1252.17	-21.2361	1454.28	-19.7585	1915.29	-24.5138	2220.27	-26.0974	2520.18	-25.2894
		1010.95	-21.4154	1255.82	-21.4085	1456.42	-19.837	1918.29	-24.6266	2232.55	-26.5161	2533.48	-25.702
		1013.5	-21.5608	1261.32	-21.6691	1459.64	-19.9552	1922.8	-24.7964	2237.12	-26.6741	2538.47	-25.8578
		1017.3	-21.7799	1269.57	-22.0642	1464.47	-20.1335	1929.57	-25.0527	2244.03	-26.9124	2545.92	-26.0926
		1023.02	-22.1112	1272.65	-22.2136	1466.27	-20.2007	1939.7	-25.4404	2254.38	-27.2724	2557.14	-26.4476
		1025.16	-22.2363	1277.29	-22.4391	1468.99	-20.3019	1943.51	-25.5866	2258.27	-27.408	2561.35	-26.5815
		1028.39	-22.4248	1284.25	-22.7804	1473.05	-20.4544	1949.2	-25.807	2264.08	-27.6123	2567.64	-26.7832
		1033.22	-22.7097	1291.2	-23.1252	1479.16	-20.685	1957.75	-26.1398	2272.81	-27.9208	2577.11	-27.0876
		1035.03	-22.8171	1298.16	-23.4735	1481.44	-20.7722	1960.95	-26.2653	2285.91	-28.3877	2580.65	-27.2022
		1037.74	-22.979	1305.12	-23.8251	1484.88	-20.9033	1965.76	-26.4542	2290.83	-28.564	2585.98	-27.3748
		1041.81	-23.2232	1312.07	-24.1802	1490.03	-21.1012	1972.97	-26.7392	2298.19	-28.8297	2593.99	-27.6349
		1043.33	-23.3152	1319.03	-24.5387	1497.77	-21.4008	1975.7	-26.8464	2300.94	-28.9298	2596.97	-27.7328
		1045.63	-23.4535	1325.98	-24.9007	1500.65	-21.5142	1979.74	-27.0079	2305.1	-29.0802	2601.44	-27.8801
		1049.07	-23.662	1332.94	-25.2662	1505	-21.685	1985.83	-27.2513	2311.32	-29.307	2608.18	-28.102
		1054.21	-23.9771	1339.89	-25.6355	1511.52	-21.9432	1994.95	-27.619	2320.64	-29.6492	2618.28	-28.4372
		1056.13	-24.096	1341.63	-25.7284	1513.97	-22.0407	1998.39	-27.7576	2324.15	-29.7782	2622.08	-28.5634
		1059.04	-24.275	1343.36	-25.8215	1517.63	-22.1875	2003.51	-27.9663	2329.38	-29.9723	2627.78	-28.7535
		1063.39	-24.5454	1345.97	-25.9616	1523.13	-22.4089	2005.42	-28.0447	2337.25	-30.265	2636.27	-29.0402
		1065.03	-24.6472	1349.88	-26.1728	1525.2	-22.4925	2008.32	-28.1627	2349.05	-30.7076	2639.48	-29.1481
		1067.46	-24.8005	1355.75	-26.4918	1528.3	-22.6182	2012.66	-28.3401	2353.48	-30.8745	2644.28	-29.3104
		1071.12	-25.0316	1357.94	-26.612	1532.94	-22.8075	2019.16	-28.6076	2360.12	-31.126	2651.47	-29.555
		1076.63	-25.381	1361.25	-26.793	1534.67	-22.8788	2021.59	-28.7082	2370.06	-31.5058	2654.16	-29.647
		1078.69	-25.5126	1366.22	-27.0659	1537.29	-22.986	2025.26	-28.8596	2373.8	-31.6489	2658.22	-29.7854
		1081.78	-25.711	1368.06	-27.1688	1541.21	-23.1475	2030.74	-29.0877	2379.41	-31.8643	2664.29	-29.9938
		1086.44	-26.0103	1370.84	-27.3235	1547.08	-23.3912	2038.96	-29.4318	2387.8	-32.1892	2673.38	-30.3083
		1088.17	-26.123	1375.02	-27.5567	1549.29	-23.4832	2042.06	-29.5614	2390.96	-32.3115	2676.81	-30.4267
		1090.79	-26.2927	1376.59	-27.6445	1552.58	-23.6215	2046.67	-29.7565	2395.67	-32.4956	2681.91	-30.605
		1094.7	-26.5486	1378.95	-27.7764	1557.54	-23.8298	2053.6	-30.0505	2402.76	-32.7731	2689.59	-30.8736
		1096.17	-26.6449	1382.46	-27.9751	1564.96	-24.1449	2056.23	-30.1611	2405.44	-32.8775	2701.14	-31.2796
		1098.37	-26.7898	1387.75	-28.2749	1567.75	-24.264	2060.14	-30.3276	2409.43	-33.0345	2705.46	-31.4326
		1101.68	-27.0081	1389.74	-28.3878	1571.94	-24.443	2065.99	-30.5784	2415.41	-33.271	2711.94	-31.663
		1102.91	-27.0902	1391.73	-28.501	1573.52	-24.5104	2074.78	-30.9569	2424.38	-33.6277	2721.63	-32.0107
		1104.77	-27.2137	1393.69	-28.6144	1575.85	-24.6117	2078.05	-31.0995	2427.72	-33.762	2725.28	-32.1417
		1107.57	-27.3997	1396.67	-28.7852	1579.39	-24.7643	2083	-31.3141	2432.78	-33.9641	2730.76	-32.3388
		1111.75	-27.68	1401.13	-29.0427	1584.68	-24.9943	2090.4	-31.6377	2440.34	-34.2688	2738.96	-32.636
		1113.32	-27.7855	1402.82	-29.1396	1586.67	-25.081	2101.55	-32.1269	2443.19	-34.3834	2742.05	-32.7479
		1115.66	-27.9442	1405.32	-29.2854	1589.65	-25.2114	2105.69	-32.3115	2447.46	-34.556	2746.67	-32.9162
		1119.19	-28.1834	1407.83	-29.4317	1594.1	-25.4078	2111.95	-32.5894	2453.82	-34.8158	2753.56	-33.1697
		1124.5	-28.5444	1410.33	-29.5784	1595.79	-25.4818	2114.31	-32.694	2456.23	-34.9135	2763.96	-33.5524
		1126.47	-28.6804	1414.1	-29.7995	1598.31	-25.5931	2117.81	-32.8513	2459.84	-35.0604	2767.83	-33.6966
		1129.45	-28.8852	1419.76	-30.1331	1602.06	-25.7607	2123.1	-33.0881	2465.2	-35.2816	2773.68	-33.9137
		1133.92	-29.194	1421.86	-30.2587	1607.71	-26.0136	2131.01	-33.4454	2473.28	-35.6152	2782.43	-34.241
		1135.59	-29.3103	1425.05	-30.4479	1609.85	-26.1089	2133.97	-33.58	2476.34	-35.7408	2785.71	-34.3642
		1138.12	-29.4853	1429.81	-30.733	1613.02	-26.2521	2138.41	-33.7824	2480.88	-35.9297	2790.67	-34.5495
		1139.05	-29.5511	1431.59	-30.8404	1617.78	-26.4681	2145.11	-34.0875	2487.69	-36.2143	2798.05	-34.8288
		1140.47	-29.65	1434.27	-31.0019	1624.95	-26.7943	2147.61	-34.2023	2490.27	-36.3214	2809.15	-35.2506
		1142.58	-29.7987	1438.29	-31.2451	1627.62	-26.9176	2151.38	-34.3749	2494.09	-36.4824	2813.28	-35.4095
		1145.76	-30.0226	1439.79	-31.3367	1631.66	-27.1028	2157	-34.6349	2499.83	-36.7247	2819.54	-35.6488
		1146.95	-30.1068	1442.06	-31.4742	1633.15	-27.1725	2165.45	-35.0272	2508.49	-37.0902	2828.9	-36.0098
		1148.74	-30.2334	1445.46	-31.6814	1635.43	-27.2772	2168.62	-35.175	2511.73	-37.2278	2832.4	-36.1457
		1151.44	-30.4238	1450.54	-31.9936	1638.82	-27.4349	2173.4	-35.3973	2516.57	-37.4348	2837.65	-36.3502
		1152.44	-30.4954	1452.46	-32.1112	1643.92	-27.6727	2180.5	-35.7323	2523.86	-37.7466	2845.55	-36.6586
		1153.95	-30.603	1455.3	-32.2881	1645.82	-27.7622	2183.19	-35.8584	2526.58	-37.8639	2848.49	-36.7746
		1156.21	-30.7648	1459.6	-32.5547	1648.68	-27.8969	2187.2	-36.0479	2530.67	-38.0403	2852.93	-36.9491
		1159.61	-31.0086	1466.05	-32.9572	1652.98	-28.0997	2193.23	-36.3336	2536.83	-38.3058	2859.6	-37.212
		1160.88	-31.1003	1468.45	-33.1089	1654.59	-28.1761	2195.48	-36.441	2539.13	-38.4056	2862.09	-37.3108
		1162.78	-31.2381	1472.08	-33.3374	1657	-28.2908	2198.85	-36.6026	2542.6	-38.5557	2865.85	-37.4595
		1165.65	-31.4456	1477.51	-33.6822	1660.63	-28.4636	2203.93	-36.8458	2547.76	-38.7814	2871.44	-37.6832
		1166.73	-31.5236	1479.54	-33.812	1666.06	-28.724	2211.54	-37.2126	2555.57	-39.1215	2879.9	-38.0204
		1168.35	-31.6408	1482.59	-34.0074	1668.1	-28.8221	2214.4	-37.3507	2558.46	-39.2495	2883.03	-38.1473
		1170.76	-31.8171	1487.19	-34.3018	1671.16	-28.9696	2218.68	-37.5584	2562.86	-39.4419	2887.8	-38.3383
		1174.39	-32.0827	1488.9	-34.4126	1675.75	-29.1918	2225.11	-37.8715	2569.39	-39.7318	2894.92	-38.626
		1175.74	-32.1827	1491.49	-34.5792	1677.48	-29.2755	2227.54	-37.9893	2571.87	-39.8408	2897.56	-38.7342
		1177.79	-32.333	1494.05	-34.7464	1680.05	-29.4013	2231.14	-38.1664	2575.55	-40.0047	2901.55	-38.8969
		1180.85	-32.5593	1496.64	-34.914	1683.92	-29.5907	2236.56	-38.433	2581.08	-40.2514	2907.55	-39.1418
		1181.99	-32.6444	1499.23	-35.0822	1685.39	-29.6619	2238.61	-38.5333	2583.18	-40.3441	2916.56	-39.5111
		1183.72	-32.7724	1501.79	-35.2508	1687.55	-29.7691	2241.64	-38.684	2586.27	-40.4834	2919.95	-39.6501
		1186.28	-32.9649	1505.65	-35.5047	1690.82	-29.9303	2246.22	-38.9107	2590.95	-40.6931	2924.98	-39.8593
		1190.16	-33.2549	1507.11	-35.6002	1695.73	-30.1733	2253.09	-39.2526	2597.97	-41.0087	2932.58	-40.1744
		1194.04	-33.5464	1509.28	-35.7438	1697.55	-30.2648	2255.65	-39.3812	2600.61	-41.1275	2935.45	-40.2929
		1197.91	-33.8398	1512.56	-35.9598	1700.32	-30.4024	2259.52	-39.5747	2604.53	-41.306	2939.7	-40.4711
		1201.79	-34.1348	1513.79	-36.0409	1704.45	-30.6097	2265.31	-39.866	2610.45	-41.5747	2946.11	-40.7392
		1203.23	-34.2458	1515.61	-36.1628	1705.99	-30.6877	2267.47	-39.9756	2612.68	-41.6758	2948.53	-40.84
		1205.42	-34.4128	1518.36	-36.3463	1708.32	-30.805	2270.73	-40.1403	2615.98	-41.8276	2952.14	-40.9915
		1208.68	-34.6644	1521.11	-36.5304	1711.81	-30.9814	2275.61	-40.3884	2620.97	-42.0561	2957.55	-41.2196
		1209.9	-34.759	1523.86	-36.7151	1713.13	-31.0478	2282.95	-40.7624	2622.86	-42.142	2965.63	-41.5633
		1211.74	-34.9013	1528	-36.9934	1715.08	-31.1475	2285.68	-40.9032	2625.65	-42.2709	2977.81	-42.0822
		1214.5	-35.1155	1532.14	-37.2732	1718.04	-31.2976	2289.82	-41.1151	2629.88	-42.4648	2982.36	-42.2779
		1215.53	-35.1961	1536.27	-37.5542	1722.44	-31.5235	2295.98	-41.4344	2636.2	-42.7568	2989.21	-42.5725
		1217.08	-35.3172	1536.53	-37.5568	1724.1	-31.6085	2298.31	-41.5545	2638.54	-42.8666	2991.79	-42.6833
		1219.4	-35.4993	1536.78	-37.5894	1726.57	-31.7363	2301.81	-41.7352	2642.12	-43.0317	2995.62	-42.8498
		1222.9	-35.7737	1537.17	-37.6159	1730.3	-31.9285	2307.03	-42.0073	2647.45	-43.2802	3001.4	-43.1005
		1224.21	-35.877	1537.75	-37.6555	1731.72	-32.001	2308.98	-42.1096	2655.42	-43.6548	3003.56	-43.1947
		1226.16	-36.0323	1538.63	-37.7151	1733.81	-32.1096	2311.91	-42.2635	2658.42	-43.7957	3006.8	-43.3362
		1228.14	-36.1881	1539.49	-37.7747	1736.93	-32.273	2316.28	-42.495	2662.92	-44.0078	3011.68	-43.5491
		1230.1	-36.3445	1540.36	-37.8344	1741.67	-32.5192	2322.92	-42.8438	2669.66	-44.3272	3018.98	-43.8698
		1232.06	-36.5013	1541.66	-37.9241	1743.42	-32.612	2325.38	-42.975	2672.2	-44.4473	3029.94	-44.3536
		1235	-36.7376	1543.62	-38.0589	1746.07	-32.7514	2329.08	-43.1724	2675.99	-44.6279	3034.04	-44.5359
		1236.1	-36.8264	1546.58	-38.2618	1750.06	-32.9613	2334.67	-43.4697	2681.66	-44.8999	3040.22	-44.8102
		1237.76	-36.9601	1547.67	-38.338	1751.55	-33.0403	2336.76	-43.5815	2683.79	-45.0021	3042.53	-44.9134
		1240.24	-37.1613	1549.33	-38.4527	1753.79	-33.1589	2339.89	-43.7497	2686.99	-45.1558	3046	-45.0684
		1241.17	-37.237	1550.97	-38.5676	1757.15	-33.3374	2344.6	-44.0028	2691.8	-45.3871	3051.21	-45.3018
		1242.58	-37.3507	1552.63	-38.6828	1762.18	-33.6063	2351.64	-44.3844	2698.99	-45.7356	3059	-45.6534
		1244.67	-37.5219	1554.3	-38.7982	1764.05	-33.7076	2354.3	-44.528	2701.71	-45.8667	3061.94	-45.7858
		1247.81	-37.78	1555.94	-38.9138	1766.89	-33.8598	2358.24	-44.7441	2705.77	-46.0638	3066.3	-45.9847
		1248.98	-37.8771	1557.6	-39.0297	1771.14	-34.089	2364.2	-45.0695	2711.82	-46.3607	3072.9	-46.2842
		1250.77	-38.0233	1559.24	-39.1459	1772.73	-34.1753	2366.42	-45.1919	2714.12	-46.4724	3075.35	-46.3969
		1253.41	-38.2432	1560.91	-39.2624	1775.14	-34.3049	2369.78	-45.3761	2717.53	-46.6403	3079.08	-46.5662
		1254.4	-38.3258	1562.55	-39.379	1778.72	-34.4999	2374.8	-45.6534	2722.65	-46.8929	3084.63	-46.821
		1255.9	-38.4502	1564.21	-39.4959	1780.06	-34.5733	2376.69	-45.7576	2730.35	-47.2737	3092.94	-47.2049
		1258.14	-38.6373	1565.88	-39.6131	1782.06	-34.6835	2379.51	-45.9142	2733.24	-47.417	3096.07	-47.3494
		1258.98	-38.7076	1568.35	-39.7895	1785.09	-34.8492	2383.72	-46.1499	2737.54	-47.6326	3100.76	-47.5668
		1260.23	-38.8133	1570.82	-39.9664	1786.22	-34.9115	2390.09	-46.505	2744.04	-47.9572	3107.81	-47.8942
		1262.13	-38.9723	1573.32	-40.1439	1787.93	-35.0051	2396.45	-46.8619	2746.48	-48.0793	3110.41	-48.0175
		1264.96	-39.2117	1575.79	-40.322	1790.47	-35.1458	2402.78	-47.2207	2750.12	-48.2629	3114.4	-48.2027
		1266.03	-39.3018	1578.26	-40.5007	1794.3	-35.3577	2409.14	-47.5815	2755.59	-48.5392	3120.32	-48.4814
		1267.6	-39.4373	1580.76	-40.68	1795.74	-35.4374	2415.51	-47.9441	2757.65	-48.643	3122.52	-48.5861
		1270	-39.6413	1583.23	-40.8597	1797.9	-35.5572	2417.09	-48.0351	2760.71	-48.7991	3125.88	-48.7435
		1270.89	-39.718	1585.7	-41.0399	1801.12	-35.7374	2419.48	-48.1716	2765.36	-49.0339	3130.87	-48.9802
		1272.24	-39.8333	1588.2	-41.2206	1802.33	-35.8051	2423.05	-48.3769	2772.27	-49.3876	3138.39	-49.3369
		1274.25	-40.0067	1590.67	-41.4019	1804.15	-35.9069	2428.4	-48.6862	2774.88	-49.5207	3141.19	-49.4712
		1277.28	-40.268	1593.14	-41.5837	1806.87	-36.0599	2433.75	-48.9968	2778.77	-49.7206	3145.44	-49.673
		1278.41	-40.3662	1595.64	-41.7662	1810.96	-36.2902	2439.11	-49.3088	2784.61	-50.0218	3151.77	-49.9769
		1280.12	-40.514	1598.11	-41.9492	1812.5	-36.3769	2444.49	-49.6224	2786.81	-50.1351	3161.27	-50.4353
		1282.67	-40.7367	1600.58	-42.1329	1814.8	-36.5071	2449.85	-49.9374	2790.08	-50.3054	3164.81	-50.6079
		1283.62	-40.8204	1603.08	-42.3172	1818.24	-36.7031	2455.2	-50.2539	2795.03	-50.5615	3170.17	-50.8676
		1285.07	-40.9464	1603.7	-42.3633	1823.41	-36.9986	2460.55	-50.5719	2796.89	-50.6578	3172.19	-50.9652
		1287.21	-41.1359	1604.33	-42.4095	1825.36	-37.1099	2465.91	-50.8915	2799.64	-50.8025	3175.17	-51.1119
		1290.44	-41.4215	1604.93	-42.4558	1828.27	-37.2772	2471.29	-51.2126	2803.8	-51.0201	3179.68	-51.3325
		1291.66	-41.529	1605.55	-42.5021	1829.35	-37.34	2473.28	-51.3334	2810.06	-51.3477	3186.46	-51.6646
		1293.48	-41.6907	1606.48	-42.5716	1830.98	-37.4344	2476.31	-51.515	2812.4	-51.471	3188.99	-51.7896
		1294.17	-41.7514	1607.89	-42.6761	1833.46	-37.5763	2480.82	-51.7883	2815.9	-51.6562	3192.79	-51.9774
		1295.17	-41.8427	1609.27	-42.7807	1837.14	-37.7895	2482.51	-51.891	2821.16	-51.935	3198.49	-52.2601
		1296.71	-41.9799	1610.68	-42.8856	1838.51	-37.8698	2485.06	-52.0454	2823.16	-52.0398	3200.65	-52.3664
		1299.01	-42.1862	1611.19	-42.9249	1840.58	-37.9904	2488.87	-52.2777	2826.12	-52.1972	3203.86	-52.5261
		1302.47	-42.4967	1611.98	-42.984	1843.7	-38.1716	2494.59	-52.6273	2830.55	-52.4339	3208.66	-52.7664
		1303.76	-42.6136	1613.16	-43.0728	1848.34	-38.4446	2495.13	-52.6601	2832.24	-52.5228	3210.45	-52.8568
		1305.7	-42.7894	1614.94	-43.2062	1850.1	-38.5474	2495.94	-52.7094	2834.71	-52.6565	3213.17	-52.9924
		1308.61	-43.0541	1615.58	-43.2563	1852.72	-38.7019	2497.15	-52.7834	2838.46	-52.8573	3217.23	-53.1964
		1309.69	-43.1536	1616.58	-43.3316	1856.66	-38.9345	2498.97	-52.8945	2844.1	-53.1596	3223.34	-53.5033
		1311.34	-43.3033	1618.08	-43.4447	1858.13	-39.0221	2501.7	-53.0615	2846.2	-53.2733	3225.61	-53.6187
		1313.79	-43.5286	1618.63	-43.4871	1860.34	-39.1536	2505.77	-53.3127	2849.36	-53.4442	3229.04	-53.792
		1314.7	-43.6133	1619.46	-43.5509	1863.66	-39.3515	2511.86	-53.6915	2854.11	-53.7014	3234.18	-54.0528
		1315.64	-43.6982	1620.74	-43.6467	1864.91	-39.426	2517.99	-54.0721	2861.22	-54.089	3241.9	-54.4456
		1316.55	-43.7831	1621.2	-43.6826	1866.78	-39.5377	2519.51	-54.1675	2868.34	-54.4787	3244.8	-54.5934
		1317.48	-43.8682	1621.91	-43.7366	1869.57	-39.7058	2521.02	-54.2631	2870.13	-54.5764	3249.12	-54.8157
		1318.39	-43.9534	1622.61	-43.7906	1870.63	-39.769	2523.31	-54.4068	2871.92	-54.6743	3255.64	-55.1505
		1319.32	-44.0387	1623.32	-43.8447	1872.19	-39.8638	2526.78	-54.6227	2874.6	-54.8213	3258.07	-55.2764
		1320.23	-44.1241	1624.39	-43.926	1874.55	-40.0064	2531.93	-54.948	2878.59	-55.0425	3261.75	-55.4657
		1321.16	-44.2097	1625.45	-44.0073	1878.11	-40.2209	2537.08	-55.2745	2884.61	-55.3755	3267.23	-55.7505
		1322.08	-44.2954	1626.51	-44.0888	1879.43	-40.3015	2538.36	-55.3563	2890.59	-55.7098	3269.28	-55.8576
		1322.99	-44.3812	1628.08	-44.2113	1881.42	-40.4227	2539.67	-55.4382	2896.61	-56.0456	3272.37	-56.0184
		1323.92	-44.4671	1630.49	-44.3956	1884.4	-40.6048	2540.95	-55.5202	2898.84	-56.1718	3277.03	-56.2603
		1324.83	-44.5532	1632.87	-44.5805	1885.53	-40.6733	2542.87	-55.6433	2899.7	-56.2192	3278.74	-56.3511
		1325.76	-44.6395	1635.25	-44.766	1887.22	-40.7762	2545.77	-55.8284	2900.97	-56.2904	3281.35	-56.4877
		1326.67	-44.7258	1637.65	-44.952	1889.74	-40.9308	2550.15	-56.1069	2902.87	-56.3973	3285.26	-56.693
		1327.61	-44.8123	1640.03	-45.1387	1893.52	-41.1634	2554.49	-56.3866	2905.72	-56.5579	3291.11	-57.0021
		1328.52	-44.8989	1642.41	-45.3259	1894.93	-41.2509	2558.83	-56.6673	2909.98	-56.7993	3293.31	-57.1184
		1329.45	-44.9857	1643.31	-45.3962	1897.07	-41.3824	2560.48	-56.7729	2916.41	-57.1629	3296.63	-57.2929
		1330.36	-45.0725	1644.65	-45.5019	1900.27	-41.5802	2562.91	-56.9314	2918.82	-57.2996	3301.58	-57.5556
		1331.29	-45.1595	1646.66	-45.6609	1901.45	-41.6546	2565.36	-57.0903	2922.43	-57.5052	3309	-57.9513
		1332.2	-45.2466	1649.69	-45.9003	1903.25	-41.7663	2567.82	-57.2495	2927.83	-57.8146	3310.86	-58.0505
		1333.13	-45.3338	1650.82	-45.9904	1905.95	-41.9342	2568.73	-57.3093	2933.26	-58.1255	3312.72	-58.1499
		1334.05	-45.4211	1652.51	-46.1258	1906.96	-41.9973	2570.11	-57.3991	2938.66	-58.4375	3315.48	-58.2992
		1334.98	-45.5086	1654.22	-46.2615	1908.47	-42.092	2572.16	-57.5339	2940.69	-58.5547	3319.65	-58.5237
		1335.89	-45.5962	1655.93	-46.3977	1910.75	-42.2343	2575.26	-57.7366	2943.75	-58.731	3325.91	-58.8618
		1336.8	-45.6838	1657.62	-46.5341	1914.14	-42.4485	2576.44	-57.8128	2948.29	-58.9961	3332.17	-59.2013
		1337.73	-45.7716	1659.33	-46.671	1915.44	-42.5291	2577.59	-57.889	2955.13	-59.3955	3338.47	-59.5423
		1338.64	-45.8595	1661.01	-46.8081	1917.34	-42.6501	2578.76	-57.9653	2957.71	-59.5458	3344.73	-59.8846
		1339.58	-45.9476	1662.72	-46.9455	1920.23	-42.8322	2580.48	-58.0798	2961.56	-59.7719	3346.2	-60
		1340.49	-46.0357	1664.41	-47.0834	1921.31	-42.9006	2583.11	-58.252	2965.22	-60
		1341.42	-46.124	1666.98	-47.2907	1922.92	-43.0033	2584.08	-58.3166
		1342.33	-46.2123	1669.52	-47.4988	1925.35	-43.1578	2585.56	-58.4136
		1343.26	-46.3009	1672.06	-47.7076	1929	-43.3902	2587.75	-58.5595
		1344.17	-46.3894	1674.6	-47.9172	1930.35	-43.4775	2591.09	-58.7787
		1345.11	-46.4781	1677.17	-48.1276	1932.42	-43.6089	2592.3	-58.861
		1346.02	-46.567	1679.71	-48.3386	1935.47	-43.8064	2594.18	-58.9847
		1346.95	-46.656	1682.25	-48.5504	1936.62	-43.8806	2596.98	-59.1706
		1347.86	-46.7451	1684.82	-48.7628	1938.35	-43.992	2601.15	-59.4502
		1348.77	-46.8343	1687.36	-48.9759	1940.95	-44.1595	2602.74	-59.5552
		1349.7	-46.9236	1689.9	-49.1897	1941.91	-44.2224	2605.09	-59.7132
		1350.62	-47.013	1692.47	-49.4043	1943.38	-44.3169	2607.45	-59.8714
		1351.55	-47.1025	1695.01	-49.6196	1944.85	-44.4115	2610.51	-60
		1352.46	-47.1921	1697.55	-49.8358	1946.29	-44.5063
		1353.39	-47.2819	1700.09	-50.0527	1948.48	-44.6487
		1354.3	-47.3717	1702.66	-50.2703	1951.77	-44.863
		1355.23	-47.4617	1705.2	-50.4888	1953	-44.9437
		1356.14	-47.5519	1707.74	-50.7083	1954.85	-45.0647
		1357.08	-47.6421	1710.31	-50.9284	1957.61	-45.2468
		1357.99	-47.7325	1712.85	-51.1491	1958.65	-45.3152
		1358.92	-47.8231	1715.39	-51.3705	1960.21	-45.418
		1359.83	-47.9137	1717.95	-51.5927	1962.54	-45.5725
		1360.76	-48.0045	1720.5	-51.8157	1966.03	-45.8049
		1361.67	-48.0954	1723.04	-52.0394	1967.35	-45.8923
		1362.59	-48.1865	1725.6	-52.2638	1969.32	-46.0236
		1363.52	-48.2777	1728.15	-52.489	1972.28	-46.2211
		1364.43	-48.3691	1730.69	-52.7151	1973.38	-46.2954
		1365.36	-48.4605	1733.23	-52.9418	1975.04	-46.4071
		1366.27	-48.5522	1735.79	-53.1695	1977.54	-46.5748
		1367.2	-48.6439	1736.74	-53.2549	1978.48	-46.6377
		1368.11	-48.7358	1738.17	-53.3833	1979.87	-46.7319
		1369.05	-48.8278	1740.32	-53.5764	1981.99	-46.8732
		1369.96	-48.9199	1743.56	-53.867	1985.14	-47.086
		1370.89	-49.0121	1744.76	-53.9763	1986.32	-47.1662
		1371.8	-49.1045	1746.59	-54.1405	1988.1	-47.2866
		1372.73	-49.1969	1748.39	-54.3051	1990.76	-47.4679
		1373.64	-49.2895	1750.21	-54.47	1993.43	-47.6496
		1374.57	-49.3822	1752.94	-54.718	1996.08	-47.832
		1375.94	-49.5215	1757.01	-55.0916	1997.09	-47.9005
		1378.01	-49.7311	1758.53	-55.2322	1998.58	-48.0035
		1380.08	-49.9414	1760.84	-55.4435	2000.84	-48.1582
		1382.15	-50.1524	1764.29	-55.7615	2004.2	-48.391
		1384.23	-50.3641	1765.58	-55.8811	2005.45	-48.4785
		1386.3	-50.5767	1767.52	-56.0608	2007.35	-48.61
		1388.39	-50.7899	1770.41	-56.331	2010.21	-48.8078
		1390.46	-51.0039	1771.52	-56.4326	2011.27	-48.8821
		1392.53	-51.2184	1773.14	-56.5852	2012.86	-48.9938
		1394.6	-51.4335	1773.76	-56.6425	2015.26	-49.1618
		1396.67	-51.6492	1774.69	-56.7285	2018.87	-49.4147
		1398.74	-51.8657	1776.05	-56.8577	2020.22	-49.51
		1400.81	-52.0829	1778.13	-57.0521	2021.56	-49.6053
		1402.88	-52.3008	1781.23	-57.3446	2022.91	-49.7008
		1404.95	-52.5193	1782.4	-57.4547	2024.95	-49.8444
		1407.03	-52.7386	1784.14	-57.6199	2027.98	-50.0603
		1409.1	-52.9585	1786.77	-57.8685	2029.11	-50.1416
		1411.17	-53.1791	1787.74	-57.9619	2030.27	-50.2229
		1413.24	-53.4003	1789.22	-58.1022	2031.39	-50.3042
		1415.31	-53.6224	1791.42	-58.3132	2033.1	-50.4266
		1417.38	-53.8453	1792.25	-58.3924	2035.67	-50.6103
		1419.45	-54.0689	1793.5	-58.5114	2039.5	-50.8867
		1421.52	-54.2934	1795.37	-58.6902	2040.94	-50.9908
		1423.59	-54.5185	1796.06	-58.7574	2042.38	-51.0949
		1426.71	-54.8577	1797.1	-58.8582	2043.82	-51.1993
		1429.81	-55.1984	1798.7	-59.0097	2045.99	-51.3561
		1430.59	-55.2837	1801.05	-59.2374	2049.23	-51.592
		1431.37	-55.3691	1804.59	-59.58	2054.09	-51.9478
		1432.14	-55.4547	1805.91	-59.7088	2055.92	-52.0817
		1432.92	-55.5403	1807.89	-59.9025	2058.66	-52.2832
		1433.7	-55.626	1808.78	-60	2059.69	-52.3589
		1434.48	-55.7119			2060.7	-52.4347
		1435.64	-55.8408			2061.74	-52.5106
		1437.39	-56.0348			2063.27	-52.6247
		1440.01	-56.327			2065.58	-52.7962
		1441	-56.4368			2067.89	-52.9681
		1441.99	-56.5469			2070.2	-53.1405
		1442.95	-56.6571			2072.51	-53.3133
		1443.94	-56.7675			2074.81	-53.4867
		1444.93	-56.8781			2075.68	-53.5518
		1446.41	-57.0444			2076.98	-53.6496
		1448.62	-57.2945			2078.93	-53.7966
		1449.45	-57.3885			2081.86	-54.0177
		1450.27	-57.4826			2082.94	-54.1008
		1451.11	-57.5768			2084.05	-54.184
		1452.36	-57.7184			2085.15	-54.2672
		1454.22	-57.9313			2086.79	-54.3924
		1457.02	-58.252			2089.26	-54.5805
		1458.06	-58.3726			2090.18	-54.6512
		1459.64	-58.554			2091.09	-54.722
		1462.01	-58.8269			2092.03	-54.7929
		1462.89	-58.9294			2093.42	-54.8993
		1464.22	-59.0837			2095.49	-55.0593
		1465.55	-59.2383			2097.58	-55.2196
		1466.88	-59.3931			2099.65	-55.3802
		1468.87	-59.6261			2101.74	-55.5411
		1469.61	-59.7136			2103.81	-55.7023
		1470.37	-59.8012			2105.9	-55.8639
		1471.11	-59.889			2109	-56.107
		1472	-60			2110.18	-56.1983
						2111.36	-56.2898
						2112.51	-56.3815
						2113.69	-56.4733
						2114.87	-56.5652
						2116.62	-56.7034
						2118.38	-56.8418
						2120.13	-56.9805
						2121.89	-57.1195
						2123.64	-57.2588
						2125.4	-57.3983
						2127.15	-57.5382
						2128.91	-57.6783
						2130.66	-57.8187
						2132.42	-57.9593
						2134.17	-58.1002
						2135.93	-58.2414
						2138.55	-58.4538
						2139.53	-58.5336
						2140.52	-58.6135
						2141.53	-58.6935
						2142.52	-58.7736
						2143.5	-58.8538
						2144.49	-58.934
						2145.47	-59.0144
						2146.46	-59.0948
						2147.44	-59.1753
						2148.43	-59.2559
						2149.42	-59.3366
						2150.4	-59.4173
						2151.39	-59.4982
						2152.37	-59.5791
						2153.36	-59.6601
						2154.34	-59.7412
						2155.33	-59.8224
						2155.7	-59.9036
						2156.28	-60
